# Supplementary material for: Accelerating Gene Discovery by Phenotyping Whole-Genome Sequenced Multi-mutation Strains and Using the Sequence Kernel Association Test (SKAT)
Source: PLoS Genet. 2016 Aug 10;12(8):e1006235. doi: 10.1371/journal.pgen.1006235 (PMC4980031; doi:10.1371/journal.pgen.1006235)
Supplement: S1 Table — (CSV) [file pgen.1006235.s011.csv]

strain	proportion_of_amphid_dye-fill_defects	amphid_defect_p-value	amphid_defect_FDR_adjusted_pvalue	proportion_of_phasmid_dye-fill_defects	phasmid_defect_p-value	phasmid_defect_p-value_FDR_adjusted_pvalue	n	phenotype_Summary
VC20138	1	9.20E-31	4.42E-29	1	1.32E-25	5.26E-24	45	amphid and phasmid dye-fill defect
VC20214	1	2.07E-35	1.99E-33	1	4.35E-30	2.99E-28	60	amphid and phasmid dye-fill defect
VC20267	1	2.07E-35	1.99E-33	1	4.35E-30	2.99E-28	60	amphid and phasmid dye-fill defect
VC20337	0.97	3.91E-32	2.35E-30	0.98	1.96E-28	1.05E-26	60	amphid and phasmid dye-fill defect
VC20448	1	2.07E-35	1.99E-33	1	4.35E-30	2.99E-28	60	amphid and phasmid dye-fill defect
VC20520	1	2.07E-35	1.99E-33	1	4.35E-30	2.99E-28	60	amphid and phasmid dye-fill defect
VC20628	0.95	8.22E-31	4.38E-29	1	4.35E-30	2.99E-28	60	amphid and phasmid dye-fill defect
VC20734	1	2.07E-35	1.99E-33	1	4.35E-30	2.99E-28	60	amphid and phasmid dye-fill defect
VC40367	0.98	5.61E-29	2.45E-27	1	1.32E-25	5.26E-24	45	amphid and phasmid dye-fill defect
VC40511	1	3.61E-34	2.89E-32	1	1.71E-28	1.03E-26	55	amphid and phasmid dye-fill defect
VC40653	1	7.32E-33	5.02E-31	1	1.44E-27	6.91E-26	51	amphid and phasmid dye-fill defect
VC20009	0.55	4.82E-13	1.44E-11	0.85	8.11E-20	2.78E-18	60	amphid and phasmid partial dye-fill defect
VC20056	0.32	7.01E-07	1.40E-05	0.62	7.03E-11	1.30E-09	60	amphid and phasmid partial dye-fill defect
VC20074	0.45	3.31E-10	7.58E-09	0.63	2.22E-11	4.26E-10	60	amphid and phasmid partial dye-fill defect
VC20091	0.22	1.18E-04	1.95E-03	0.48	2.45E-07	3.91E-06	60	amphid and phasmid partial dye-fill defect
VC20326	0.57	1.28E-10	3.08E-09	0.93	9.56E-17	3.06E-15	30	amphid and phasmid partial dye-fill defect
VC20541	0.29	8.19E-06	1.46E-04	0.38	2.84E-04	3.85E-03	42	amphid and phasmid partial dye-fill defect
VC20615	0.78	1.79E-21	7.14E-20	1	4.35E-30	2.99E-28	60	amphid and phasmid partial dye-fill defect
VC20768	0.39	1.02E-08	2.23E-07	0.79	1.69E-16	5.08E-15	57	amphid and phasmid partial dye-fill defect
VC40196	0.15	2.83E-03	3.48E-02	0.43	3.39E-06	4.93E-05	60	amphid and phasmid partial dye-fill defect
VC40611	0.15	2.83E-03	3.48E-02	0.5	9.70E-08	1.61E-06	60	amphid and phasmid partial dye-fill defect
VC40697	0.53	1.51E-12	4.27E-11	0.7	1.56E-13	3.75E-12	60	amphid and phasmid partial dye-fill defect
VC40819	0.58	4.52E-14	1.45E-12	0.87	1.16E-20	4.28E-19	60	amphid and phasmid partial dye-fill defect
VC20450	0.47	1.18E-10	2.97E-09	0.12	5.49E-01	8.23E-01	60	amphid only partial dye-fill defect
VC20519	0.63	1.05E-15	3.61E-14	0.02	2.10E-01	4.36E-01	60	amphid only partial dye-fill defect
VC20605	0.37	4.48E-08	9.36E-07	0.02	2.10E-01	4.36E-01	60	amphid only partial dye-fill defect
VC20627	0.28	4.08E-06	7.53E-05	0	5.85E-02	3.82E-01	60	amphid only partial dye-fill defect
VC20630	0.7	4.40E-18	1.62E-16	0.02	2.10E-01	4.36E-01	60	amphid only partial dye-fill defect
VC20648	0.3	1.70E-06	3.27E-05	0.03	4.42E-01	7.38E-01	60	amphid only partial dye-fill defect
VC40201	0.2	2.95E-04	4.57E-03	0.02	3.98E-01	7.29E-01	45	amphid only partial dye-fill defect
VC40257	0.25	7.55E-05	1.29E-03	0.03	6.61E-01	8.23E-01	30	amphid only partial dye-fill defect
VC40331	0.48	4.09E-11	1.09E-09	0.03	4.42E-01	7.38E-01	60	amphid only partial dye-fill defect
VC40720	0.2	2.65E-04	4.25E-03	0.27	7.40E-03	8.46E-02	60	amphid only partial dye-fill defect
VC30076	0.17	1.30E-03	1.89E-02	0.07	1.00E+00	1.00E+00	60	amphid only partial dye-fill defect
VC30078	0.18	5.91E-04	8.86E-03	0.22	3.97E-02	3.34E-01	60	amphid only partial dye-fill defect
VC40067	0.15	2.83E-03	3.48E-02	0.17	1.69E-01	3.82E-01	60	amphid only partial dye-fill defect
VC40295	0.15	2.83E-03	3.48E-02	0.05	7.19E-01	8.30E-01	60	amphid only partial dye-fill defect
VC40332	0.15	2.83E-03	3.48E-02	0.18	1.07E-01	3.82E-01	60	amphid only partial dye-fill defect
VC40473	0.17	3.24E-03	3.89E-02	0	1.76E-01	3.82E-01	30	amphid only partial dye-fill defect
VC40701	0.15	2.83E-03	3.48E-02	0.02	2.10E-01	4.36E-01	60	amphid only partial dye-fill defect
VC10130	0.02	1.00E+00	1.00E+00	0.5	9.70E-08	1.61E-06	60	phasmid only partial dye-fill defect
VC20007	0.12	1.30E-02	1.20E-01	0.45	1.44E-06	2.17E-05	60	phasmid only partial dye-fill defect
VC20055	0.03	4.96E-01	1.00E+00	0.35	2.89E-04	3.85E-03	60	phasmid only partial dye-fill defect
VC20073	0.12	1.30E-02	1.20E-01	0.63	2.22E-11	4.26E-10	60	phasmid only partial dye-fill defect
VC20132	0.05	2.44E-01	1.00E+00	0.3	2.15E-03	2.72E-02	60	phasmid only partial dye-fill defect
VC20269	0.13	6.09E-03	6.35E-02	0.63	2.22E-11	4.26E-10	60	phasmid only partial dye-fill defect
VC20412	0.02	1.00E+00	1.00E+00	0.28	4.04E-03	4.84E-02	60	phasmid only partial dye-fill defect
VC20436	0.13	6.09E-03	6.35E-02	0.33	5.76E-04	7.47E-03	60	phasmid only partial dye-fill defect
VC20441	0.1	2.74E-02	2.27E-01	0.6	2.15E-10	3.83E-09	60	phasmid only partial dye-fill defect
VC20443	0	1.00E+00	1.00E+00	0.42	7.76E-06	1.10E-04	60	phasmid only partial dye-fill defect
VC20465	0.12	1.30E-02	1.20E-01	0.63	2.22E-11	4.26E-10	60	phasmid only partial dye-fill defect
VC20494	0.05	2.44E-01	1.00E+00	0.73	1.04E-14	2.77E-13	60	phasmid only partial dye-fill defect
VC20618	0.03	4.96E-01	1.00E+00	0.75	2.51E-15	7.07E-14	60	phasmid only partial dye-fill defect
VC40000	0.1	2.74E-02	2.27E-01	0.45	1.44E-06	2.17E-05	60	phasmid only partial dye-fill defect
VC40589	0.13	6.09E-03	6.35E-02	0.63	2.22E-11	4.26E-10	60	phasmid only partial dye-fill defect
VC40792	0	1.00E+00	1.00E+00	0.29	2.77E-03	3.41E-02	51	phasmid only partial dye-fill defect
VC40847	0.05	2.44E-01	1.00E+00	0.72	4.11E-14	1.04E-12	60	phasmid only partial dye-fill defect
VC20406	0.03	3.33E-01	1.00E+00	0.27	2.17E-02	2.05E-01	30	wild-type dye-filling
VC20446	0	1.00E+00	1.00E+00	0.27	2.17E-02	2.05E-01	30	wild-type dye-filling
VC20536	0	1.00E+00	1.00E+00	0.27	2.17E-02	2.05E-01	30	wild-type dye-filling
VC40603	0.14	8.78E-03	8.97E-02	0.29	1.83E-02	1.91E-01	28	wild-type dye-filling
VC40639	0.07	1.09E-01	6.86E-01	0.27	2.17E-02	2.05E-01	30	wild-type dye-filling
VC40749	0	1.00E+00	1.00E+00	0.33	4.50E-03	5.27E-02	30	wild-type dye-filling
VC41030	0	1.00E+00	1.00E+00	0.27	2.17E-02	2.05E-01	30	wild-type dye-filling
VC10118	0	1.00E+00	1.00E+00	0.1	7.57E-01	8.61E-01	60	wild-type dye-filling
VC10129	0	1.00E+00	1.00E+00	0.23	4.66E-02	3.73E-01	30	wild-type dye-filling
VC20017	0	1.00E+00	1.00E+00	0.03	6.61E-01	8.23E-01	30	wild-type dye-filling
VC20024	0.02	1.00E+00	1.00E+00	0.08	1.00E+00	1.00E+00	60	wild-type dye-filling
VC20025	0	1.00E+00	1.00E+00	0	1.76E-01	3.82E-01	30	wild-type dye-filling
VC20029	0.13	6.09E-03	6.35E-02	0.07	1.00E+00	1.00E+00	60	wild-type dye-filling
VC20033	0	1.00E+00	1.00E+00	0	1.76E-01	3.82E-01	30	wild-type dye-filling
VC20040	0	1.00E+00	1.00E+00	0	1.76E-01	3.82E-01	30	wild-type dye-filling
VC20046	0	1.00E+00	1.00E+00	0.07	1.00E+00	1.00E+00	30	wild-type dye-filling
VC20047	0	1.00E+00	1.00E+00	0	1.76E-01	3.82E-01	30	wild-type dye-filling
VC20048	0	1.00E+00	1.00E+00	0.03	6.61E-01	8.23E-01	30	wild-type dye-filling
VC20059	0	1.00E+00	1.00E+00	0.03	6.61E-01	8.23E-01	30	wild-type dye-filling
VC20060	0	1.00E+00	1.00E+00	0.1	7.04E-01	8.23E-01	30	wild-type dye-filling
VC20068	0	1.00E+00	1.00E+00	0.03	6.61E-01	8.23E-01	30	wild-type dye-filling
VC20082	0	1.00E+00	1.00E+00	0	1.76E-01	3.82E-01	30	wild-type dye-filling
VC20097	0	1.00E+00	1.00E+00	0.17	2.79E-01	5.29E-01	30	wild-type dye-filling
VC20110	0.03	3.33E-01	1.00E+00	0.2	9.56E-02	3.82E-01	30	wild-type dye-filling
VC20111	0	1.00E+00	1.00E+00	0.03	6.61E-01	8.23E-01	30	wild-type dye-filling
VC20118	0.02	1.00E+00	1.00E+00	0.07	1.00E+00	1.00E+00	60	wild-type dye-filling
VC20122	0	1.00E+00	1.00E+00	0.17	2.79E-01	5.29E-01	30	wild-type dye-filling
VC20123	0	1.00E+00	1.00E+00	0.13	4.57E-01	7.38E-01	30	wild-type dye-filling
VC20124	0	1.00E+00	1.00E+00	0.1	7.04E-01	8.23E-01	30	wild-type dye-filling
VC20125	0	1.00E+00	1.00E+00	0	1.76E-01	3.82E-01	30	wild-type dye-filling
VC20126	0	1.00E+00	1.00E+00	0.1	7.04E-01	8.23E-01	30	wild-type dye-filling
VC20127	0	1.00E+00	1.00E+00	0.03	6.61E-01	8.23E-01	30	wild-type dye-filling
VC20128	0	1.00E+00	1.00E+00	0.13	4.57E-01	7.38E-01	30	wild-type dye-filling
VC20130	0	1.00E+00	1.00E+00	0	1.76E-01	3.82E-01	30	wild-type dye-filling
VC20131	0	1.00E+00	1.00E+00	0.1	7.04E-01	8.23E-01	30	wild-type dye-filling
VC20133	0.07	1.19E-01	7.12E-01	0.25	1.33E-02	1.41E-01	60	wild-type dye-filling
VC20134	0	1.00E+00	1.00E+00	0	1.76E-01	3.82E-01	30	wild-type dye-filling
VC20135	0	1.00E+00	1.00E+00	0.03	6.61E-01	8.23E-01	30	wild-type dye-filling
VC20136	0	1.00E+00	1.00E+00	0	1.76E-01	3.82E-01	30	wild-type dye-filling
VC20137	0	1.00E+00	1.00E+00	0.07	1.00E+00	1.00E+00	30	wild-type dye-filling
VC20139	0	1.00E+00	1.00E+00	0.13	4.57E-01	7.38E-01	30	wild-type dye-filling
VC20140	0	1.00E+00	1.00E+00	0.07	1.00E+00	1.00E+00	30	wild-type dye-filling
VC20141	0	1.00E+00	1.00E+00	0.17	2.79E-01	5.29E-01	30	wild-type dye-filling
VC20142	0	1.00E+00	1.00E+00	0.13	3.84E-01	7.06E-01	60	wild-type dye-filling
VC20143	0	1.00E+00	1.00E+00	0.07	1.00E+00	1.00E+00	30	wild-type dye-filling
VC20145	0.03	3.33E-01	1.00E+00	0.1	7.04E-01	8.23E-01	30	wild-type dye-filling
VC20146	0	1.00E+00	1.00E+00	0	1.76E-01	3.82E-01	30	wild-type dye-filling
VC20147	0.03	3.33E-01	1.00E+00	0.17	2.79E-01	5.29E-01	30	wild-type dye-filling
VC20148	0	1.00E+00	1.00E+00	0.07	1.00E+00	1.00E+00	60	wild-type dye-filling
VC20149	0	1.00E+00	1.00E+00	0	1.76E-01	3.82E-01	30	wild-type dye-filling
VC20150	0	1.00E+00	1.00E+00	0.07	1.00E+00	1.00E+00	30	wild-type dye-filling
VC20151	0	1.00E+00	1.00E+00	0	1.76E-01	3.82E-01	30	wild-type dye-filling
VC20152	0	1.00E+00	1.00E+00	0.07	1.00E+00	1.00E+00	30	wild-type dye-filling
VC20153	0	1.00E+00	1.00E+00	0.07	1.00E+00	1.00E+00	30	wild-type dye-filling
VC20154	0	1.00E+00	1.00E+00	0.07	1.00E+00	1.00E+00	30	wild-type dye-filling
VC20155	0.03	4.96E-01	1.00E+00	0.1	7.57E-01	8.61E-01	60	wild-type dye-filling
VC20156	0	1.00E+00	1.00E+00	0	5.85E-02	3.82E-01	60	wild-type dye-filling
VC20157	0	1.00E+00	1.00E+00	0.13	4.57E-01	7.38E-01	30	wild-type dye-filling
VC20158	0	1.00E+00	1.00E+00	0.07	1.00E+00	1.00E+00	30	wild-type dye-filling
VC20159	0.03	4.96E-01	1.00E+00	0.17	1.69E-01	3.82E-01	60	wild-type dye-filling
VC20160	0	1.00E+00	1.00E+00	0.03	6.61E-01	8.23E-01	30	wild-type dye-filling
VC20161	0	1.00E+00	1.00E+00	0.13	4.57E-01	7.38E-01	30	wild-type dye-filling
VC20162	0	1.00E+00	1.00E+00	0.07	1.00E+00	1.00E+00	30	wild-type dye-filling
VC20163	0	1.00E+00	1.00E+00	0.17	2.79E-01	5.29E-01	30	wild-type dye-filling
VC20164	0.03	3.33E-01	1.00E+00	0.03	6.61E-01	8.23E-01	30	wild-type dye-filling
VC20165	0	1.00E+00	1.00E+00	0.17	2.79E-01	5.29E-01	30	wild-type dye-filling
VC20169	0	1.00E+00	1.00E+00	0.13	4.57E-01	7.38E-01	30	wild-type dye-filling
VC20175	0	1.00E+00	1.00E+00	0	1.76E-01	3.82E-01	30	wild-type dye-filling
VC20197	0	1.00E+00	1.00E+00	0	1.76E-01	3.82E-01	30	wild-type dye-filling
VC20210	0	1.00E+00	1.00E+00	0	1.76E-01	3.82E-01	30	wild-type dye-filling
VC20213	0	1.00E+00	1.00E+00	0.13	4.57E-01	7.38E-01	30	wild-type dye-filling
VC20218	0	1.00E+00	1.00E+00	0.03	6.61E-01	8.23E-01	30	wild-type dye-filling
VC20222	0	1.00E+00	1.00E+00	0	1.54E-01	3.82E-01	40	wild-type dye-filling
VC20223	0	1.00E+00	1.00E+00	0	1.76E-01	3.82E-01	30	wild-type dye-filling
VC20228	0.03	3.33E-01	1.00E+00	0	1.76E-01	3.82E-01	30	wild-type dye-filling
VC20229	0	1.00E+00	1.00E+00	0.1	7.04E-01	8.23E-01	30	wild-type dye-filling
VC20230	0	1.00E+00	1.00E+00	0.12	5.49E-01	8.23E-01	60	wild-type dye-filling
VC20237	0.13	1.07E-02	1.07E-01	0.1	7.04E-01	8.23E-01	30	wild-type dye-filling
VC20238	0	1.00E+00	1.00E+00	0.2	9.56E-02	3.82E-01	30	wild-type dye-filling
VC20250	0	1.00E+00	1.00E+00	0.13	4.57E-01	7.38E-01	30	wild-type dye-filling
VC20256	0	1.00E+00	1.00E+00	0.03	6.61E-01	8.23E-01	30	wild-type dye-filling
VC20259	0.07	1.09E-01	6.86E-01	0.03	6.61E-01	8.23E-01	30	wild-type dye-filling
VC20312	0	1.00E+00	1.00E+00	0.03	6.61E-01	8.23E-01	30	wild-type dye-filling
VC20330	0	1.00E+00	1.00E+00	0.03	6.61E-01	8.23E-01	30	wild-type dye-filling
VC20345	0.03	3.33E-01	1.00E+00	0.13	4.57E-01	7.38E-01	30	wild-type dye-filling
VC20368	0.05	2.44E-01	1.00E+00	0.1	7.57E-01	8.61E-01	60	wild-type dye-filling
VC20380	0	1.00E+00	1.00E+00	0	1.76E-01	3.82E-01	30	wild-type dye-filling
VC20383	0.03	3.33E-01	1.00E+00	0.13	4.57E-01	7.38E-01	30	wild-type dye-filling
VC20397	0	1.00E+00	1.00E+00	0.05	1.00E+00	1.00E+00	20	wild-type dye-filling
VC20404	0	1.00E+00	1.00E+00	0.03	6.61E-01	8.23E-01	30	wild-type dye-filling
VC20405	0	1.00E+00	1.00E+00	0	1.76E-01	3.82E-01	30	wild-type dye-filling
VC20407	0.03	3.33E-01	1.00E+00	0.07	1.00E+00	1.00E+00	30	wild-type dye-filling
VC20408	0.03	3.33E-01	1.00E+00	0.1	7.04E-01	8.23E-01	30	wild-type dye-filling
VC20409	0	1.00E+00	1.00E+00	0.03	6.61E-01	8.23E-01	30	wild-type dye-filling
VC20410	0.03	3.33E-01	1.00E+00	0.1	7.04E-01	8.23E-01	30	wild-type dye-filling
VC20411	0.03	3.33E-01	1.00E+00	0.07	1.00E+00	1.00E+00	30	wild-type dye-filling
VC20413	0	1.00E+00	1.00E+00	0.03	6.61E-01	8.23E-01	30	wild-type dye-filling
VC20414	0	1.00E+00	1.00E+00	0.07	1.00E+00	1.00E+00	30	wild-type dye-filling
VC20415	0	1.00E+00	1.00E+00	0.1	7.04E-01	8.23E-01	30	wild-type dye-filling
VC20416	0	1.00E+00	1.00E+00	0.2	9.56E-02	3.82E-01	30	wild-type dye-filling
VC20417	0	1.00E+00	1.00E+00	0.1	7.04E-01	8.23E-01	30	wild-type dye-filling
VC20418	0	1.00E+00	1.00E+00	0.04	4.81E-01	7.75E-01	70	wild-type dye-filling
VC20419	0	1.00E+00	1.00E+00	0.1	7.04E-01	8.23E-01	30	wild-type dye-filling
VC20420	0	1.00E+00	1.00E+00	0.23	2.32E-02	2.06E-01	60	wild-type dye-filling
VC20421	0	1.00E+00	1.00E+00	0.07	1.00E+00	1.00E+00	30	wild-type dye-filling
VC20423	0	1.00E+00	1.00E+00	0.17	2.79E-01	5.29E-01	30	wild-type dye-filling
VC20424	0	1.00E+00	1.00E+00	0	1.76E-01	3.82E-01	30	wild-type dye-filling
VC20425	0	1.00E+00	1.00E+00	0	1.76E-01	3.82E-01	30	wild-type dye-filling
VC20426	0	1.00E+00	1.00E+00	0.1	7.04E-01	8.23E-01	30	wild-type dye-filling
VC20427	0	1.00E+00	1.00E+00	0	1.76E-01	3.82E-01	30	wild-type dye-filling
VC20428	0	1.00E+00	1.00E+00	0	1.76E-01	3.82E-01	30	wild-type dye-filling
VC20430	0	1.00E+00	1.00E+00	0	1.76E-01	3.82E-01	30	wild-type dye-filling
VC20432	0.04	1.95E-01	1.00E+00	0.15	3.55E-01	6.63E-01	48	wild-type dye-filling
VC20433	0.03	4.96E-01	1.00E+00	0.18	1.07E-01	3.82E-01	60	wild-type dye-filling
VC20434	0	1.00E+00	1.00E+00	0.13	4.57E-01	7.38E-01	30	wild-type dye-filling
VC20435	0	1.00E+00	1.00E+00	0.1	7.04E-01	8.23E-01	30	wild-type dye-filling
VC20437	0.03	3.33E-01	1.00E+00	0	1.76E-01	3.82E-01	30	wild-type dye-filling
VC20438	0	1.00E+00	1.00E+00	0.13	4.57E-01	7.38E-01	30	wild-type dye-filling
VC20439	0.07	1.19E-01	7.12E-01	0.23	2.32E-02	2.06E-01	60	wild-type dye-filling
VC20440	0	1.00E+00	1.00E+00	0.07	1.00E+00	1.00E+00	30	wild-type dye-filling
VC20442	0	1.00E+00	1.00E+00	0.13	4.57E-01	7.38E-01	30	wild-type dye-filling
VC20444	0	1.00E+00	1.00E+00	0.17	2.79E-01	5.29E-01	30	wild-type dye-filling
VC20445	0	1.00E+00	1.00E+00	0.03	6.61E-01	8.23E-01	30	wild-type dye-filling
VC20447	0	1.00E+00	1.00E+00	0.03	6.61E-01	8.23E-01	30	wild-type dye-filling
VC20449	0	1.00E+00	1.00E+00	0	1.76E-01	3.82E-01	30	wild-type dye-filling
VC20451	0	1.00E+00	1.00E+00	0.03	6.61E-01	8.23E-01	30	wild-type dye-filling
VC20452	0	1.00E+00	1.00E+00	0.07	1.00E+00	1.00E+00	30	wild-type dye-filling
VC20453	0.03	3.33E-01	1.00E+00	0.03	6.61E-01	8.23E-01	30	wild-type dye-filling
VC20454	0	1.00E+00	1.00E+00	0.13	4.57E-01	7.38E-01	30	wild-type dye-filling
VC20455	0	1.00E+00	1.00E+00	0	1.76E-01	3.82E-01	30	wild-type dye-filling
VC20456	0	1.00E+00	1.00E+00	0	1.76E-01	3.82E-01	30	wild-type dye-filling
VC20457	0	1.00E+00	1.00E+00	0.03	6.61E-01	8.23E-01	30	wild-type dye-filling
VC20459	0.12	1.30E-02	1.20E-01	0.1	7.57E-01	8.61E-01	60	wild-type dye-filling
VC20460	0	1.00E+00	1.00E+00	0.17	1.69E-01	3.82E-01	60	wild-type dye-filling
VC20462	0	1.00E+00	1.00E+00	0	1.76E-01	3.82E-01	30	wild-type dye-filling
VC20463	0.03	3.33E-01	1.00E+00	0.07	1.00E+00	1.00E+00	30	wild-type dye-filling
VC20464	0	1.00E+00	1.00E+00	0.13	4.57E-01	7.38E-01	30	wild-type dye-filling
VC20466	0	1.00E+00	1.00E+00	0.03	6.61E-01	8.23E-01	30	wild-type dye-filling
VC20467	0	1.00E+00	1.00E+00	0.17	2.79E-01	5.29E-01	30	wild-type dye-filling
VC20468	0.03	3.33E-01	1.00E+00	0.2	9.56E-02	3.82E-01	30	wild-type dye-filling
VC20469	0	1.00E+00	1.00E+00	0.07	1.00E+00	1.00E+00	30	wild-type dye-filling
VC20470	0	1.00E+00	1.00E+00	0	1.76E-01	3.82E-01	30	wild-type dye-filling
VC20471	0	1.00E+00	1.00E+00	0	1.76E-01	3.82E-01	30	wild-type dye-filling
VC20472	0	1.00E+00	1.00E+00	0	1.76E-01	3.82E-01	30	wild-type dye-filling
VC20473	0.03	3.33E-01	1.00E+00	0.1	7.04E-01	8.23E-01	30	wild-type dye-filling
VC20474	0	1.00E+00	1.00E+00	0.1	7.04E-01	8.23E-01	30	wild-type dye-filling
VC20475	0	1.00E+00	1.00E+00	0.1	7.04E-01	8.23E-01	30	wild-type dye-filling
VC20476	0.13	6.09E-03	6.35E-02	0.13	3.84E-01	7.06E-01	60	wild-type dye-filling
VC20477	0	1.00E+00	1.00E+00	0	1.76E-01	3.82E-01	30	wild-type dye-filling
VC20478	0.03	3.33E-01	1.00E+00	0.03	6.61E-01	8.23E-01	30	wild-type dye-filling
VC20479	0.07	1.09E-01	6.86E-01	0.07	1.00E+00	1.00E+00	30	wild-type dye-filling
VC20480	0	1.00E+00	1.00E+00	0.13	4.57E-01	7.38E-01	30	wild-type dye-filling
VC20483	0	1.00E+00	1.00E+00	0.1	7.04E-01	8.23E-01	30	wild-type dye-filling
VC20484	0	1.00E+00	1.00E+00	0	1.76E-01	3.82E-01	30	wild-type dye-filling
VC20485	0	1.00E+00	1.00E+00	0	1.76E-01	3.82E-01	30	wild-type dye-filling
VC20486	0	1.00E+00	1.00E+00	0	1.76E-01	3.82E-01	30	wild-type dye-filling
VC20488	0	1.00E+00	1.00E+00	0.13	4.57E-01	7.38E-01	30	wild-type dye-filling
VC20490	0	1.00E+00	1.00E+00	0	1.76E-01	3.82E-01	30	wild-type dye-filling
VC20491	0	1.00E+00	1.00E+00	0.03	6.61E-01	8.23E-01	30	wild-type dye-filling
VC20492	0	1.00E+00	1.00E+00	0.1	7.04E-01	8.23E-01	30	wild-type dye-filling
VC20493	0	1.00E+00	1.00E+00	0	1.76E-01	3.82E-01	30	wild-type dye-filling
VC20495	0	1.00E+00	1.00E+00	0	1.76E-01	3.82E-01	30	wild-type dye-filling
VC20496	0	1.00E+00	1.00E+00	0	1.76E-01	3.82E-01	30	wild-type dye-filling
VC20497	0	1.00E+00	1.00E+00	0.1	7.57E-01	8.61E-01	60	wild-type dye-filling
VC20498	0.03	4.96E-01	1.00E+00	0.17	1.69E-01	3.82E-01	60	wild-type dye-filling
VC20499	0.03	3.33E-01	1.00E+00	0.1	7.04E-01	8.23E-01	30	wild-type dye-filling
VC20500	0	1.00E+00	1.00E+00	0.03	6.61E-01	8.23E-01	30	wild-type dye-filling
VC20501	0	1.00E+00	1.00E+00	0.13	4.57E-01	7.38E-01	30	wild-type dye-filling
VC20502	0	1.00E+00	1.00E+00	0	1.76E-01	3.82E-01	30	wild-type dye-filling
VC20503	0	1.00E+00	1.00E+00	0.03	6.61E-01	8.23E-01	30	wild-type dye-filling
VC20504	0	1.00E+00	1.00E+00	0	1.76E-01	3.82E-01	30	wild-type dye-filling
VC20505	0	1.00E+00	1.00E+00	0	3.16E-01	5.98E-01	26	wild-type dye-filling
VC20506	0.07	1.09E-01	6.86E-01	0.03	6.61E-01	8.23E-01	30	wild-type dye-filling
VC20507	0	1.00E+00	1.00E+00	0	1.76E-01	3.82E-01	30	wild-type dye-filling
VC20509	0.02	1.00E+00	1.00E+00	0.02	2.10E-01	4.36E-01	60	wild-type dye-filling
VC20510	0	1.00E+00	1.00E+00	0	1.76E-01	3.82E-01	30	wild-type dye-filling
VC20511	0	1.00E+00	1.00E+00	0.07	1.00E+00	1.00E+00	30	wild-type dye-filling
VC20513	0.03	3.33E-01	1.00E+00	0.03	6.61E-01	8.23E-01	30	wild-type dye-filling
VC20514	0	1.00E+00	1.00E+00	0.03	6.61E-01	8.23E-01	30	wild-type dye-filling
VC20515	0	1.00E+00	1.00E+00	0.07	1.00E+00	1.00E+00	30	wild-type dye-filling
VC20516	0	1.00E+00	1.00E+00	0	1.76E-01	3.82E-01	30	wild-type dye-filling
VC20517	0	1.00E+00	1.00E+00	0.1	7.04E-01	8.23E-01	30	wild-type dye-filling
VC20518	0.07	1.19E-01	7.12E-01	0.12	5.49E-01	8.23E-01	60	wild-type dye-filling
VC20521	0	1.00E+00	1.00E+00	0.13	4.57E-01	7.38E-01	30	wild-type dye-filling
VC20522	0	1.00E+00	1.00E+00	0	1.76E-01	3.82E-01	30	wild-type dye-filling
VC20525	0	1.00E+00	1.00E+00	0.1	7.04E-01	8.23E-01	30	wild-type dye-filling
VC20526	0	1.00E+00	1.00E+00	0.1	7.04E-01	8.23E-01	30	wild-type dye-filling
VC20529	0	1.00E+00	1.00E+00	0.03	6.61E-01	8.23E-01	30	wild-type dye-filling
VC20531	0	1.00E+00	1.00E+00	0.13	3.84E-01	7.06E-01	60	wild-type dye-filling
VC20533	0	1.00E+00	1.00E+00	0.13	4.57E-01	7.38E-01	30	wild-type dye-filling
VC20535	0	1.00E+00	1.00E+00	0.03	6.61E-01	8.23E-01	30	wild-type dye-filling
VC20539	0.07	1.09E-01	6.86E-01	0	1.76E-01	3.82E-01	30	wild-type dye-filling
VC20542	0.09	3.12E-02	2.54E-01	0.24	2.54E-02	2.22E-01	45	wild-type dye-filling
VC20545	0.03	3.33E-01	1.00E+00	0.17	2.79E-01	5.29E-01	30	wild-type dye-filling
VC20547	0	1.00E+00	1.00E+00	0	1.76E-01	3.82E-01	30	wild-type dye-filling
VC20548	0	1.00E+00	1.00E+00	0.03	6.61E-01	8.23E-01	30	wild-type dye-filling
VC20556	0	1.00E+00	1.00E+00	0.03	6.61E-01	8.23E-01	30	wild-type dye-filling
VC20558	0	1.00E+00	1.00E+00	0.07	1.00E+00	1.00E+00	30	wild-type dye-filling
VC20559	0	1.00E+00	1.00E+00	0	1.76E-01	3.82E-01	30	wild-type dye-filling
VC20560	0	1.00E+00	1.00E+00	0.07	1.00E+00	1.00E+00	30	wild-type dye-filling
VC20563	0	1.00E+00	1.00E+00	0	1.76E-01	3.82E-01	30	wild-type dye-filling
VC20569	0	1.00E+00	1.00E+00	0.1	7.04E-01	8.23E-01	30	wild-type dye-filling
VC20571	0	1.00E+00	1.00E+00	0.13	4.57E-01	7.38E-01	30	wild-type dye-filling
VC20573	0	1.00E+00	1.00E+00	0	1.76E-01	3.82E-01	30	wild-type dye-filling
VC20574	0.07	1.09E-01	6.86E-01	0.07	1.00E+00	1.00E+00	30	wild-type dye-filling
VC20578	0	1.00E+00	1.00E+00	0.03	6.61E-01	8.23E-01	30	wild-type dye-filling
VC20583	0	1.00E+00	1.00E+00	0	1.76E-01	3.82E-01	30	wild-type dye-filling
VC20587	0	1.00E+00	1.00E+00	0.03	6.61E-01	8.23E-01	30	wild-type dye-filling
VC20594	0	1.00E+00	1.00E+00	0	1.76E-01	3.82E-01	30	wild-type dye-filling
VC20595	0	1.00E+00	1.00E+00	0.07	1.00E+00	1.00E+00	30	wild-type dye-filling
VC20598	0	1.00E+00	1.00E+00	0.2	9.56E-02	3.82E-01	30	wild-type dye-filling
VC20599	0	1.00E+00	1.00E+00	0	1.76E-01	3.82E-01	30	wild-type dye-filling
VC20600	0	1.00E+00	1.00E+00	0.03	6.61E-01	8.23E-01	30	wild-type dye-filling
VC20601	0	1.00E+00	1.00E+00	0.07	1.00E+00	1.00E+00	30	wild-type dye-filling
VC20602	0.03	3.33E-01	1.00E+00	0.17	2.79E-01	5.29E-01	30	wild-type dye-filling
VC20603	0.03	4.96E-01	1.00E+00	0.02	2.10E-01	4.36E-01	60	wild-type dye-filling
VC20604	0	1.00E+00	1.00E+00	0	1.76E-01	3.82E-01	30	wild-type dye-filling
VC20606	0	1.00E+00	1.00E+00	0.03	6.61E-01	8.23E-01	30	wild-type dye-filling
VC20607	0	1.00E+00	1.00E+00	0	1.76E-01	3.82E-01	30	wild-type dye-filling
VC20608	0	1.00E+00	1.00E+00	0	1.76E-01	3.82E-01	30	wild-type dye-filling
VC20609	0	1.00E+00	1.00E+00	0	1.76E-01	3.82E-01	30	wild-type dye-filling
VC20612	0	1.00E+00	1.00E+00	0.07	1.00E+00	1.00E+00	30	wild-type dye-filling
VC20613	0.03	4.96E-01	1.00E+00	0.02	2.10E-01	4.36E-01	60	wild-type dye-filling
VC20614	0	1.00E+00	1.00E+00	0.1	7.04E-01	8.23E-01	30	wild-type dye-filling
VC20616	0.1	2.74E-02	2.27E-01	0	5.85E-02	3.82E-01	60	wild-type dye-filling
VC20617	0.03	3.33E-01	1.00E+00	0.03	6.61E-01	8.23E-01	30	wild-type dye-filling
VC20620	0.03	4.96E-01	1.00E+00	0	5.85E-02	3.82E-01	60	wild-type dye-filling
VC20622	0	1.00E+00	1.00E+00	0.23	4.66E-02	3.73E-01	30	wild-type dye-filling
VC20623	0	1.00E+00	1.00E+00	0	1.76E-01	3.82E-01	30	wild-type dye-filling
VC20624	0.07	2.00E-01	1.00E+00	0.07	1.00E+00	1.00E+00	15	wild-type dye-filling
VC20625	0.03	3.33E-01	1.00E+00	0.1	7.04E-01	8.23E-01	30	wild-type dye-filling
VC20626	0.03	3.33E-01	1.00E+00	0.03	6.61E-01	8.23E-01	30	wild-type dye-filling
VC20629	0.03	3.33E-01	1.00E+00	0	1.76E-01	3.82E-01	30	wild-type dye-filling
VC20632	0	1.00E+00	1.00E+00	0	1.76E-01	3.82E-01	30	wild-type dye-filling
VC20633	0	1.00E+00	1.00E+00	0	1.76E-01	3.82E-01	30	wild-type dye-filling
VC20634	0.08	5.73E-02	4.30E-01	0.08	1.00E+00	1.00E+00	60	wild-type dye-filling
VC20635	0	1.00E+00	1.00E+00	0	7.75E-02	3.82E-01	45	wild-type dye-filling
VC20636	0	1.00E+00	1.00E+00	0	1.76E-01	3.82E-01	30	wild-type dye-filling
VC20637	0	1.00E+00	1.00E+00	0.03	6.61E-01	8.23E-01	30	wild-type dye-filling
VC20638	0	1.00E+00	1.00E+00	0	1.76E-01	3.82E-01	30	wild-type dye-filling
VC20639	0.03	4.96E-01	1.00E+00	0	5.85E-02	3.82E-01	60	wild-type dye-filling
VC20641	0	1.00E+00	1.00E+00	0.17	2.79E-01	5.29E-01	30	wild-type dye-filling
VC20642	0.05	2.44E-01	1.00E+00	0.12	5.49E-01	8.23E-01	60	wild-type dye-filling
VC20643	0.03	3.33E-01	1.00E+00	0	1.76E-01	3.82E-01	30	wild-type dye-filling
VC20646	0.03	3.33E-01	1.00E+00	0	1.76E-01	3.82E-01	30	wild-type dye-filling
VC20647	0	1.00E+00	1.00E+00	0	1.76E-01	3.82E-01	30	wild-type dye-filling
VC20649	0	1.00E+00	1.00E+00	0.07	1.00E+00	1.00E+00	30	wild-type dye-filling
VC20650	0.03	3.33E-01	1.00E+00	0	1.76E-01	3.82E-01	30	wild-type dye-filling
VC20652	0.03	3.33E-01	1.00E+00	0.03	6.61E-01	8.23E-01	30	wild-type dye-filling
VC20656	0	1.00E+00	1.00E+00	0.03	6.61E-01	8.23E-01	30	wild-type dye-filling
VC20663	0	1.00E+00	1.00E+00	0.09	1.00E+00	1.00E+00	45	wild-type dye-filling
VC20666	0	1.00E+00	1.00E+00	0.1	7.04E-01	8.23E-01	30	wild-type dye-filling
VC20671	0.03	3.33E-01	1.00E+00	0.1	7.04E-01	8.23E-01	30	wild-type dye-filling
VC20674	0.03	3.33E-01	1.00E+00	0.13	4.57E-01	7.38E-01	30	wild-type dye-filling
VC20675	0	1.00E+00	1.00E+00	0	1.76E-01	3.82E-01	30	wild-type dye-filling
VC20677	0	1.00E+00	1.00E+00	0.13	4.57E-01	7.38E-01	30	wild-type dye-filling
VC20686	0	1.00E+00	1.00E+00	0.13	4.57E-01	7.38E-01	30	wild-type dye-filling
VC20694	0	1.00E+00	1.00E+00	0.07	1.00E+00	1.00E+00	30	wild-type dye-filling
VC20697	0.1	3.46E-02	2.63E-01	0	1.76E-01	3.82E-01	30	wild-type dye-filling
VC20701	0	1.00E+00	1.00E+00	0.2	9.56E-02	3.82E-01	30	wild-type dye-filling
VC20711	0.02	1.00E+00	1.00E+00	0.08	1.00E+00	1.00E+00	60	wild-type dye-filling
VC20712	0	1.00E+00	1.00E+00	0.03	6.61E-01	8.23E-01	30	wild-type dye-filling
VC20716	0	1.00E+00	1.00E+00	0	1.76E-01	3.82E-01	30	wild-type dye-filling
VC20719	0	1.00E+00	1.00E+00	0.07	1.00E+00	1.00E+00	30	wild-type dye-filling
VC20725	0.03	3.33E-01	1.00E+00	0.13	4.57E-01	7.38E-01	30	wild-type dye-filling
VC20727	0	1.00E+00	1.00E+00	0	1.76E-01	3.82E-01	30	wild-type dye-filling
VC20737	0	1.00E+00	1.00E+00	0	1.76E-01	3.82E-01	30	wild-type dye-filling
VC20738	0	1.00E+00	1.00E+00	0.02	2.10E-01	4.36E-01	60	wild-type dye-filling
VC20739	0	1.00E+00	1.00E+00	0	1.76E-01	3.82E-01	30	wild-type dye-filling
VC20749	0	1.00E+00	1.00E+00	0.03	6.61E-01	8.23E-01	30	wild-type dye-filling
VC20750	0	1.00E+00	1.00E+00	0.13	4.57E-01	7.38E-01	30	wild-type dye-filling
VC20759	0	1.00E+00	1.00E+00	0.07	1.00E+00	1.00E+00	30	wild-type dye-filling
VC20760	0	1.00E+00	1.00E+00	0	1.76E-01	3.82E-01	30	wild-type dye-filling
VC20761	0	1.00E+00	1.00E+00	0.1	7.04E-01	8.23E-01	30	wild-type dye-filling
VC20762	0	1.00E+00	1.00E+00	0.03	6.61E-01	8.23E-01	30	wild-type dye-filling
VC20774	0.05	2.44E-01	1.00E+00	0.03	4.42E-01	7.38E-01	60	wild-type dye-filling
VC20792	0	1.00E+00	1.00E+00	0.25	1.33E-02	1.41E-01	60	wild-type dye-filling
VC30026	0	1.00E+00	1.00E+00	0	1.76E-01	3.82E-01	30	wild-type dye-filling
VC30042	0	1.00E+00	1.00E+00	0.02	2.10E-01	4.36E-01	60	wild-type dye-filling
VC30057	0	1.00E+00	1.00E+00	0.17	2.33E-01	4.79E-01	23	wild-type dye-filling
VC30070	0.03	3.33E-01	1.00E+00	0	1.76E-01	3.82E-01	30	wild-type dye-filling
VC30071	0	1.00E+00	1.00E+00	0	1.76E-01	3.82E-01	30	wild-type dye-filling
VC30072	0.1	2.74E-02	2.27E-01	0	5.85E-02	3.82E-01	60	wild-type dye-filling
VC30074	0	1.00E+00	1.00E+00	0.03	6.61E-01	8.23E-01	30	wild-type dye-filling
VC30075	0	1.00E+00	1.00E+00	0	1.76E-01	3.82E-01	30	wild-type dye-filling
VC30077	0	1.00E+00	1.00E+00	0.13	3.84E-01	7.06E-01	60	wild-type dye-filling
VC30081	0	1.00E+00	1.00E+00	0.03	6.61E-01	8.23E-01	30	wild-type dye-filling
VC30085	0	1.00E+00	1.00E+00	0	1.76E-01	3.82E-01	30	wild-type dye-filling
VC30093	0	1.00E+00	1.00E+00	0	1.76E-01	3.82E-01	30	wild-type dye-filling
VC30107	0	1.00E+00	1.00E+00	0	1.76E-01	3.82E-01	30	wild-type dye-filling
VC30109	0	1.00E+00	1.00E+00	0	1.76E-01	3.82E-01	30	wild-type dye-filling
VC30110	0	1.00E+00	1.00E+00	0	5.77E-01	8.23E-01	16	wild-type dye-filling
VC30116	0	1.00E+00	1.00E+00	0.06	1.00E+00	1.00E+00	16	wild-type dye-filling
VC30122	0	1.00E+00	1.00E+00	0	1.76E-01	3.82E-01	30	wild-type dye-filling
VC30126	0.02	1.00E+00	1.00E+00	0.25	1.33E-02	1.41E-01	60	wild-type dye-filling
VC30158	0	1.00E+00	1.00E+00	0.07	1.00E+00	1.00E+00	30	wild-type dye-filling
VC30159	0	1.00E+00	1.00E+00	0	1.76E-01	3.82E-01	30	wild-type dye-filling
VC30169	0	1.00E+00	1.00E+00	0.07	1.00E+00	1.00E+00	30	wild-type dye-filling
VC30170	0	1.00E+00	1.00E+00	0.03	6.61E-01	8.23E-01	30	wild-type dye-filling
VC30175	0	1.00E+00	1.00E+00	0	1.76E-01	3.82E-01	30	wild-type dye-filling
VC30222	0	1.00E+00	1.00E+00	0.03	6.61E-01	8.23E-01	30	wild-type dye-filling
VC30247	0	1.00E+00	1.00E+00	0	1.76E-01	3.82E-01	30	wild-type dye-filling
VC40006	0	1.00E+00	1.00E+00	0.03	6.61E-01	8.23E-01	30	wild-type dye-filling
VC40025	0	1.00E+00	1.00E+00	0.07	1.00E+00	1.00E+00	30	wild-type dye-filling
VC40035	0	1.00E+00	1.00E+00	0	1.76E-01	3.82E-01	30	wild-type dye-filling
VC40063	0	1.00E+00	1.00E+00	0	1.76E-01	3.82E-01	30	wild-type dye-filling
VC40070	0	1.00E+00	1.00E+00	0	1.76E-01	3.82E-01	30	wild-type dye-filling
VC40085	0	1.00E+00	1.00E+00	0.03	6.61E-01	8.23E-01	30	wild-type dye-filling
VC40088	0	1.00E+00	1.00E+00	0.17	2.79E-01	5.29E-01	30	wild-type dye-filling
VC40103	0	1.00E+00	1.00E+00	0.15	2.59E-01	5.29E-01	60	wild-type dye-filling
VC40111	0.03	3.33E-01	1.00E+00	0	1.76E-01	3.82E-01	30	wild-type dye-filling
VC40112	0	1.00E+00	1.00E+00	0	1.76E-01	3.82E-01	30	wild-type dye-filling
VC40118	0.03	3.33E-01	1.00E+00	0.07	1.00E+00	1.00E+00	30	wild-type dye-filling
VC40138	0.1	2.74E-02	2.27E-01	0.05	7.19E-01	8.30E-01	60	wild-type dye-filling
VC40150	0	1.00E+00	1.00E+00	0.17	2.79E-01	5.29E-01	30	wild-type dye-filling
VC40154	0.03	3.33E-01	1.00E+00	0	1.76E-01	3.82E-01	30	wild-type dye-filling
VC40158	0	1.00E+00	1.00E+00	0	1.76E-01	3.82E-01	30	wild-type dye-filling
VC40173	0	1.00E+00	1.00E+00	0	1.76E-01	3.82E-01	30	wild-type dye-filling
VC40174	0	1.00E+00	1.00E+00	0	1.76E-01	3.82E-01	30	wild-type dye-filling
VC40178	0	1.00E+00	1.00E+00	0	1.76E-01	3.82E-01	30	wild-type dye-filling
VC40180	0	1.00E+00	1.00E+00	0.1	7.04E-01	8.23E-01	30	wild-type dye-filling
VC40186	0.03	3.33E-01	1.00E+00	0.1	7.04E-01	8.23E-01	30	wild-type dye-filling
VC40195	0	1.00E+00	1.00E+00	0.1	7.04E-01	8.23E-01	30	wild-type dye-filling
VC40197	0	1.00E+00	1.00E+00	0	5.78E-01	8.23E-01	15	wild-type dye-filling
VC40203	0.02	1.00E+00	1.00E+00	0.05	7.19E-01	8.30E-01	60	wild-type dye-filling
VC40210	0	1.00E+00	1.00E+00	0.17	2.79E-01	5.29E-01	30	wild-type dye-filling
VC40212	0.03	3.33E-01	1.00E+00	0.03	6.61E-01	8.23E-01	30	wild-type dye-filling
VC40216	0.03	4.96E-01	1.00E+00	0.03	4.42E-01	7.38E-01	60	wild-type dye-filling
VC40218	0	1.00E+00	1.00E+00	0	1.76E-01	3.82E-01	30	wild-type dye-filling
VC40223	0.03	3.33E-01	1.00E+00	0.07	1.00E+00	1.00E+00	30	wild-type dye-filling
VC40224	0	1.00E+00	1.00E+00	0	1.76E-01	3.82E-01	30	wild-type dye-filling
VC40231	0	1.00E+00	1.00E+00	0.07	1.00E+00	1.00E+00	30	wild-type dye-filling
VC40233	0	1.00E+00	1.00E+00	0.07	1.00E+00	1.00E+00	30	wild-type dye-filling
VC40238	0	1.00E+00	1.00E+00	0.1	7.04E-01	8.23E-01	30	wild-type dye-filling
VC40239	0.03	3.33E-01	1.00E+00	0.07	1.00E+00	1.00E+00	30	wild-type dye-filling
VC40247	0.05	2.68E-01	1.00E+00	0.18	2.22E-01	4.59E-01	22	wild-type dye-filling
VC40248	0	1.00E+00	1.00E+00	0	1.76E-01	3.82E-01	30	wild-type dye-filling
VC40250	0	1.00E+00	1.00E+00	0	1.76E-01	3.82E-01	30	wild-type dye-filling
VC40251	0	1.00E+00	1.00E+00	0.07	1.00E+00	1.00E+00	30	wild-type dye-filling
VC40258	0	1.00E+00	1.00E+00	0	1.76E-01	3.82E-01	30	wild-type dye-filling
VC40261	0.02	1.00E+00	1.00E+00	0	5.85E-02	3.82E-01	60	wild-type dye-filling
VC40286	0	1.00E+00	1.00E+00	0	1.76E-01	3.82E-01	30	wild-type dye-filling
VC40291	0.07	1.09E-01	6.86E-01	0.03	6.61E-01	8.23E-01	30	wild-type dye-filling
VC40296	0.1	2.74E-02	2.27E-01	0.05	7.19E-01	8.30E-01	60	wild-type dye-filling
VC40298	0	1.00E+00	1.00E+00	0.11	6.93E-01	8.23E-01	28	wild-type dye-filling
VC40300	0	1.00E+00	1.00E+00	0.1	7.04E-01	8.23E-01	30	wild-type dye-filling
VC40321	0.13	6.09E-03	6.35E-02	0.02	2.10E-01	4.36E-01	60	wild-type dye-filling
VC40341	0	1.00E+00	1.00E+00	0.23	4.66E-02	3.73E-01	30	wild-type dye-filling
VC40361	0.03	3.33E-01	1.00E+00	0.2	9.56E-02	3.82E-01	30	wild-type dye-filling
VC40364	0	1.00E+00	1.00E+00	0.04	6.70E-01	8.23E-01	26	wild-type dye-filling
VC40401	0.02	1.00E+00	1.00E+00	0.1	7.57E-01	8.61E-01	60	wild-type dye-filling
VC40415	0	1.00E+00	1.00E+00	0	1.76E-01	3.82E-01	30	wild-type dye-filling
VC40435	0	1.00E+00	1.00E+00	0.07	1.00E+00	1.00E+00	30	wild-type dye-filling
VC40443	0	1.00E+00	1.00E+00	0.1	7.04E-01	8.23E-01	30	wild-type dye-filling
VC40449	0	1.00E+00	1.00E+00	0	1.76E-01	3.82E-01	30	wild-type dye-filling
VC40514	0	1.00E+00	1.00E+00	0	1.76E-01	3.82E-01	30	wild-type dye-filling
VC40516	0	1.00E+00	1.00E+00	0.03	6.61E-01	8.23E-01	30	wild-type dye-filling
VC40529	0	1.00E+00	1.00E+00	0	1.76E-01	3.82E-01	30	wild-type dye-filling
VC40533	0.07	1.09E-01	6.86E-01	0	1.76E-01	3.82E-01	30	wild-type dye-filling
VC40542	0	1.00E+00	1.00E+00	0	1.76E-01	3.82E-01	30	wild-type dye-filling
VC40544	0	1.00E+00	1.00E+00	0.08	1.00E+00	1.00E+00	60	wild-type dye-filling
VC40545	0	1.00E+00	1.00E+00	0	1.76E-01	3.82E-01	30	wild-type dye-filling
VC40561	0	1.00E+00	1.00E+00	0	1.76E-01	3.82E-01	30	wild-type dye-filling
VC40566	0.03	3.33E-01	1.00E+00	0	1.76E-01	3.82E-01	30	wild-type dye-filling
VC40568	0	1.00E+00	1.00E+00	0.07	1.00E+00	1.00E+00	30	wild-type dye-filling
VC40570	0	1.00E+00	1.00E+00	0.18	1.07E-01	3.82E-01	60	wild-type dye-filling
VC40575	0	1.00E+00	1.00E+00	0	1.76E-01	3.82E-01	30	wild-type dye-filling
VC40609	0	1.00E+00	1.00E+00	0	1.76E-01	3.82E-01	30	wild-type dye-filling
VC40621	0.07	1.09E-01	6.86E-01	0	1.76E-01	3.82E-01	30	wild-type dye-filling
VC40623	0	1.00E+00	1.00E+00	0.17	2.79E-01	5.29E-01	30	wild-type dye-filling
VC40625	0	1.00E+00	1.00E+00	0	1.76E-01	3.82E-01	30	wild-type dye-filling
VC40632	0	1.00E+00	1.00E+00	0	1.76E-01	3.82E-01	30	wild-type dye-filling
VC40635	0	1.00E+00	1.00E+00	0.13	4.57E-01	7.38E-01	30	wild-type dye-filling
VC40647	0	1.00E+00	1.00E+00	0.17	2.79E-01	5.29E-01	30	wild-type dye-filling
VC40657	0.07	1.09E-01	6.86E-01	0	1.76E-01	3.82E-01	30	wild-type dye-filling
VC40661	0	1.00E+00	1.00E+00	0.07	1.00E+00	1.00E+00	30	wild-type dye-filling
VC40663	0	1.00E+00	1.00E+00	0.03	6.61E-01	8.23E-01	30	wild-type dye-filling
VC40667	0	1.00E+00	1.00E+00	0.03	6.61E-01	8.23E-01	30	wild-type dye-filling
VC40675	0	1.00E+00	1.00E+00	0	1.76E-01	3.82E-01	30	wild-type dye-filling
VC40687	0.03	3.33E-01	1.00E+00	0.03	6.61E-01	8.23E-01	30	wild-type dye-filling
VC40694	0	1.00E+00	1.00E+00	0	1.76E-01	3.82E-01	30	wild-type dye-filling
VC40702	0	1.00E+00	1.00E+00	0.07	1.00E+00	1.00E+00	30	wild-type dye-filling
VC40704	0	1.00E+00	1.00E+00	0	1.76E-01	3.82E-01	30	wild-type dye-filling
VC40718	0	1.00E+00	1.00E+00	0	1.76E-01	3.82E-01	30	wild-type dye-filling
VC40719	0	1.00E+00	1.00E+00	0	1.76E-01	3.82E-01	30	wild-type dye-filling
VC40721	0	1.00E+00	1.00E+00	0	1.76E-01	3.82E-01	30	wild-type dye-filling
VC40729	0.03	3.33E-01	1.00E+00	0.03	6.61E-01	8.23E-01	30	wild-type dye-filling
VC40740	0.07	1.19E-01	7.12E-01	0.23	2.32E-02	2.06E-01	60	wild-type dye-filling
VC40741	0	1.00E+00	1.00E+00	0.13	4.57E-01	7.38E-01	30	wild-type dye-filling
VC40745	0.03	3.33E-01	1.00E+00	0.03	6.61E-01	8.23E-01	30	wild-type dye-filling
VC40747	0	1.00E+00	1.00E+00	0.07	1.00E+00	1.00E+00	15	wild-type dye-filling
VC40748	0	1.00E+00	1.00E+00	0	1.76E-01	3.82E-01	30	wild-type dye-filling
VC40750	0.1	3.46E-02	2.63E-01	0.17	2.79E-01	5.29E-01	30	wild-type dye-filling
VC40759	0.1	3.46E-02	2.63E-01	0.13	4.57E-01	7.38E-01	30	wild-type dye-filling
VC40764	0	1.00E+00	1.00E+00	0	1.76E-01	3.82E-01	30	wild-type dye-filling
VC40766	0	1.00E+00	1.00E+00	0.03	6.61E-01	8.23E-01	30	wild-type dye-filling
VC40781	0	1.00E+00	1.00E+00	0	1.76E-01	3.82E-01	30	wild-type dye-filling
VC40788	0.03	3.33E-01	1.00E+00	0	1.76E-01	3.82E-01	30	wild-type dye-filling
VC40794	0.07	1.09E-01	6.86E-01	0	1.76E-01	3.82E-01	30	wild-type dye-filling
VC40797	0	1.00E+00	1.00E+00	0.03	6.61E-01	8.23E-01	30	wild-type dye-filling
VC40811	0.05	2.44E-01	1.00E+00	0	5.85E-02	3.82E-01	60	wild-type dye-filling
VC40816	0.03	3.33E-01	1.00E+00	0.13	4.57E-01	7.38E-01	30	wild-type dye-filling
VC40826	0.03	3.33E-01	1.00E+00	0.2	9.56E-02	3.82E-01	30	wild-type dye-filling
VC40832	0.03	4.96E-01	1.00E+00	0.08	1.00E+00	1.00E+00	60	wild-type dye-filling
VC40846	0.02	1.00E+00	1.00E+00	0.12	5.49E-01	8.23E-01	60	wild-type dye-filling
VC40862	0	1.00E+00	1.00E+00	0	1.76E-01	3.82E-01	30	wild-type dye-filling
VC40884	0.07	1.09E-01	6.86E-01	0.1	7.04E-01	8.23E-01	30	wild-type dye-filling
VC40895	0.03	3.33E-01	1.00E+00	0.03	6.61E-01	8.23E-01	30	wild-type dye-filling
VC40942	0	1.00E+00	1.00E+00	0.2	9.56E-02	3.82E-01	30	wild-type dye-filling
VC40955	0.03	3.33E-01	1.00E+00	0.03	6.61E-01	8.23E-01	30	wild-type dye-filling
VC40970	0	1.00E+00	1.00E+00	0	3.20E-01	6.01E-01	23	wild-type dye-filling
VC40973	0	1.00E+00	1.00E+00	0	1.76E-01	3.82E-01	30	wild-type dye-filling
VC40977	0	1.00E+00	1.00E+00	0	1.76E-01	3.82E-01	30	wild-type dye-filling
VC40985	0	1.00E+00	1.00E+00	0.23	3.32E-02	2.85E-01	53	wild-type dye-filling
VC41000	0.1	3.46E-02	2.63E-01	0.1	7.04E-01	8.23E-01	30	wild-type dye-filling
VC41002	0	1.00E+00	1.00E+00	0.17	2.79E-01	5.29E-01	30	wild-type dye-filling
VC41004	0	1.00E+00	1.00E+00	0	3.19E-01	6.01E-01	29	wild-type dye-filling
VC41007	0.03	4.96E-01	1.00E+00	0.05	7.19E-01	8.30E-01	60	wild-type dye-filling
VC41010	0	1.00E+00	1.00E+00	0	1.76E-01	3.82E-01	30	wild-type dye-filling
VC41013	0.03	3.33E-01	1.00E+00	0.03	6.61E-01	8.23E-01	30	wild-type dye-filling
VC41019	0	1.00E+00	1.00E+00	0.03	6.61E-01	8.23E-01	30	wild-type dye-filling
VC41031	0	1.00E+00	1.00E+00	0	1.76E-01	3.82E-01	30	wild-type dye-filling
VC41032	0	1.00E+00	1.00E+00	0.13	4.57E-01	7.38E-01	30	wild-type dye-filling
