# Supplementary material for: Accelerating Gene Discovery by Phenotyping Whole-Genome Sequenced Multi-mutation Strains and Using the Sequence Kernel Association Test (SKAT)
Source: PLoS Genet. 2016 Aug 10;12(8):e1006235. doi: 10.1371/journal.pgen.1006235 (PMC4980031; doi:10.1371/journal.pgen.1006235)
Supplement: S2 Table — (CSV) [file pgen.1006235.s012.csv]

Strain	Phenotype Summary	Candidate_gene	Mutation_type	Mutation_effect	Domain_affected	Human_homologue
VC20138	amphid and phasmid dye-fill defect	bbs-5, osm-12, osm-1	missense, missense, nonsense	V174M, T542I, Q1421stop	DM16	BBS5, BBS7, IFT172
VC20214	amphid and phasmid dye-fill defect	che-3	nonsense	W1992stop	AAA_5	DYNC2H1
VC20267	amphid and phasmid dye-fill defect	che-3	nonsense	W2096stop		DYNC2H1
VC20337	amphid and phasmid dye-fill defect	che-3	nonsense	W1460stop	DHC_N2	DYNC2H1
VC20448	amphid and phasmid dye-fill defect	dyf-17	deletion, frameshift	GC->G		none
VC20520	amphid and phasmid dye-fill defect	dyf-3, dyf-17	nonsense, missense	R136stop, G321D	Cluap1	CLUAP1, none
VC20628	amphid and phasmid dye-fill defect
VC20734	amphid and phasmid dye-fill defect	bbs-1	coding exon, deletion	TTTTTCG->T		BBS1
VC40367	amphid and phasmid dye-fill defect	osm-1	nonsense	W1631stop		IFT172
VC40511	amphid and phasmid dye-fill defect	osm-1	nonsense	Q1033stop		IFT172
VC40653	amphid and phasmid dye-fill defect	osm-1	nonsense	R600stop		IFT172
VC20009	amphid and phasmid partial dye-fill defect	bbs-5	nonsense	W178stop	DM16	BBS5
VC20056	amphid and phasmid partial dye-fill defect
VC20074	amphid and phasmid partial dye-fill defect
VC20091	amphid and phasmid partial dye-fill defect
VC20326	amphid and phasmid partial dye-fill defect	che-13	missense	S70F	IFT57	IFT57
VC20541	amphid and phasmid partial dye-fill defect
VC20615	amphid and phasmid partial dye-fill defect
VC20768	amphid and phasmid partial dye-fill defect
VC40196	amphid and phasmid partial dye-fill defect
VC40611	amphid and phasmid partial dye-fill defect
VC40697	amphid and phasmid partial dye-fill defect
VC40819	amphid and phasmid partial dye-fill defect	osm-3	missense	S208L	KISc	Isoform 2 of Kinesin-like protein KIF17
VC20450	amphid only partial dye-fill defect
VC20519	amphid only partial dye-fill defect
VC20605	amphid only partial dye-fill defect
VC20627	amphid only partial dye-fill defect
VC20630	amphid only partial dye-fill defect
VC20648	amphid only partial dye-fill defect
VC30076	amphid only partial dye-fill defect
VC30078	amphid only partial dye-fill defect
VC40067	amphid only partial dye-fill defect
VC40201	amphid only partial dye-fill defect	daf-19	missense	M120I		RFX transcription factor
VC40257	amphid only partial dye-fill defect	daf-6	missesense	L647Q	Patched	Patched domain-containing protein 3
VC40295	amphid only partial dye-fill defect
VC40331	amphid only partial dye-fill defect
VC40332	amphid only partial dye-fill defect
VC40473	amphid only partial dye-fill defect
VC40701	amphid only partial dye-fill defect
VC40720	amphid only partial dye-fill defect
VC10130	phasmid only partial dye-fill defect
VC20007	phasmid only partial dye-fill defect
VC20055	phasmid only partial dye-fill defect
VC20073	phasmid only partial dye-fill defect	bbs-8	missense	G348D	TPR	BBS8
VC20132	phasmid only partial dye-fill defect
VC20269	phasmid only partial dye-fill defect	bbs-9	missense	E586K	coiled_coil_region	BBS9
VC20412	phasmid only partial dye-fill defect
VC20436	phasmid only partial dye-fill defect
VC20441	phasmid only partial dye-fill defect
VC20443	phasmid only partial dye-fill defect
VC20465	phasmid only partial dye-fill defect
VC20494	phasmid only partial dye-fill defect
VC20618	phasmid only partial dye-fill defect
VC40000	phasmid only partial dye-fill defect
VC40589	phasmid only partial dye-fill defect	dyf-13	missense	M256I		Tetratricopeptide repeat protein 26
VC40792	phasmid only partial dye-fill defect
VC40847	phasmid only partial dye-fill defect	dyf-7	missense	D150N	ZP	none
