# Supplementary material for: Accelerating Gene Discovery by Phenotyping Whole-Genome Sequenced Multi-mutation Strains and Using the Sequence Kernel Association Test (SKAT)
Source: PLoS Genet. 2016 Aug 10;12(8):e1006235. doi: 10.1371/journal.pgen.1006235 (PMC4980031; doi:10.1371/journal.pgen.1006235)
Supplement: S3 Table — (CSV) [file pgen.1006235.s013.csv]

public_gene_name	sequence	p-value	FDR_adjusted_p-value	number_of_strains_with_mutations
osm-1	T27B1.1	1.02E-06	0.00117288	14
che-3	F18C12.1	1.61E-05	0.009255134	21
F01D4.9	F01D4.9	5.56E-05	0.02126189	7
mdf-1	C50F4.11	1.00E-04	0.028457953	8
cnt-1	Y17G7B.15	0.000123946	0.028457953	8
lars-1	R74.1	0.00152637	0.25767755	8
F43D9.1	F43D9.1	0.001688544	0.25767755	7
hlb-1	T21H8.1	0.001795662	0.25767755	7
jac-1	Y105C5B.21	0.002545991	0.280101257	11
col-135	M199.5	0.002866661	0.280101257	7
pkc-1	F57F5.5	0.00321839	0.280101257	7
M106.4	M106.4	0.003525872	0.280101257	8
din-1	F07A11.6	0.003862516	0.280101257	17
C28H8.3	C28H8.3	0.003934641	0.280101257	9
F54G2.1	F54G2.1	0.004027609	0.280101257	15
cls-2	R107.6	0.004251798	0.280101257	8
dlg-1	C25F6.2	0.004252594	0.280101257	11
C26H9A.2	C26H9A.2	0.004585606	0.280101257	16
Y38F2AR.12	Y38F2AR.12	0.004635822	0.280101257	11
dcr-1	K12H4.8	0.007008639	0.39430311	11
hcp-6	Y110A7A.1	0.007226648	0.39430311	12
H06I04.5	H06I04.5	0.007811092	0.39430311	7
C14B4.2	C14B4.2	0.008082947	0.39430311	8
H11E01.3	H11E01.3	0.008477087	0.39430311	14
pes-7	F09C3.1	0.009097948	0.39430311	11
pld-1	C04G6.3	0.009283952	0.39430311	14
Y57A10A.1	Y57A10A.1	0.010538888	0.39430311	9
D2085.5	D2085.5	0.010574298	0.39430311	10
C05D12.2	C05D12.2	0.010579079	0.39430311	7
T19D12.1	T19D12.1	0.010704407	0.39430311	12
Y71G12B.11	Y71G12B.11	0.011091476	0.39430311	15
Y17G7B.19	Y17G7B.19	0.011446552	0.39430311	8
fbxa-136	C18D4.2	0.012125031	0.39430311	15
glr-4	C06A8.9	0.012234905	0.39430311	7
unc-80	F25C8.3	0.013144988	0.39430311	21
D1044.6	D1044.6	0.013169215	0.39430311	8
C44B9.1	C44B9.1	0.01318504	0.39430311	7
lem-3	F42H11.2	0.013203005	0.39430311	7
T26A8.4	T26A8.4	0.01355716	0.39430311	8
sma-1	R31.1	0.013738784	0.39430311	28
F52C9.1	F52C9.1	0.015868354	0.419879787	11
unc-70	K11C4.3	0.016224616	0.419879787	14
mel-46	T06A10.1	0.016495545	0.419879787	7
glo-4	F07C3.4	0.016627888	0.419879787	8
T12G3.1	T12G3.1	0.01680852	0.419879787	7
K02F6.4	K02F6.4	0.017041685	0.419879787	9
ZK1010.5	ZK1010.5	0.0171902	0.419879787	9
vps-34	B0025.1	0.017863246	0.421615753	8
rnp-6	Y47G6A.20	0.018468564	0.421615753	7
asp-1	Y39B6A.20	0.01882154	0.421615753	7
itx-1	W03D8.6	0.019013566	0.421615753	9
R06F6.8	R06F6.8	0.019097578	0.421615753	10
rbc-1	F54E4.1	0.020617212	0.446576589	19
F58G1.1	F58G1.1	0.021183285	0.447344919	8
C52E4.5	C52E4.5	0.02143203	0.447344919	7
cca-1	C54D2.5	0.023950013	0.490975262	10
dnc-1	ZK593.5	0.024409937	0.491624699	11
lam-3	T22A3.8	0.025158275	0.497960349	11
nlg-1	C40C9.5	0.026052146	0.501633776	7
scp-1	D2013.8	0.026217793	0.501633776	9
kin-4	C10C6.1	0.026909961	0.502957221	11
ssl-1	Y111B2A.22	0.027594412	0.502957221	10
atg-2	M03A8.2	0.027949214	0.502957221	25
plc-1	F31B12.1	0.028039427	0.502957221	12
K07E3.4	K07E3.4	0.030430691	0.51877308	7
Y110A7A.9	Y110A7A.9	0.030592537	0.51877308	8
F58B3.4	F58B3.4	0.030732543	0.51877308	8
lrk-1	T27C10.6	0.030745721	0.51877308	13
Y71A12B.12	Y71A12B.12	0.031400885	0.51877308	10
unc-2	T02C5.5	0.03188284	0.51877308	17
grl-25	ZK643.8	0.032228583	0.51877308	13
Y48E1A.1	Y48E1A.1	0.032536291	0.51877308	12
F29C12.4	F29C12.4	0.03335896	0.524603924	9
ZK1025.3	ZK1025.3	0.034187168	0.52949052	7
T16G12.1	T16G12.1	0.034968209	0.52949052	22
Y48G1C.5	Y48G1C.5	0.035370294	0.52949052	7
Y46E12BL.2	Y46E12BL.2	0.035704715	0.52949052	10
rha-2	C06E1.10	0.036612215	0.52949052	9
mca-3	Y67D8C.10	0.036870071	0.52949052	7
lin-15B	ZK662.4	0.037251393	0.52949052	7
zer-1	T24C4.6	0.037359523	0.52949052	7
D1044.2	D1044.2	0.038514876	0.53920826	8
Y54F10BM.9	Y54F10BM.9	0.039011101	0.53957523	7
dpy-26	C25G4.5	0.039857859	0.543257149	12
F28B1.2	F28B1.2	0.040730539	0.543257149	9
afd-1	W03F11.6	0.040921469	0.543257149	11
unc-77	C11D2.6	0.043222342	0.543257149	9
itr-1	F33D4.2	0.043915005	0.543257149	13
jip-1	F56D12.4	0.044050448	0.543257149	8
oac-44	T09E11.5	0.044210805	0.543257149	7
twk-44	Y71H9A.1	0.044337396	0.543257149	8
ZC84.6	ZC84.6	0.044878736	0.543257149	8
C16B8.2	C16B8.2	0.045129341	0.543257149	7
Y64G10A.6	Y64G10A.6	0.045205332	0.543257149	7
Y59A8A.2	Y59A8A.2	0.045300448	0.543257149	7
K02F6.3	K02F6.3	0.045489584	0.543257149	9
pqn-85	Y43H11AL.3	0.04590239	0.543257149	8
vps-53	T05G5.8	0.047140121	0.55221285	7
gei-8	C14B9.6	0.047812606	0.554433045	8
C14C11.4	C14C11.4	0.048836233	0.560639954	8
pyc-1	D2023.2	0.050765502	0.577017781	10
oac-53	W06G6.1	0.051485537	0.579464676	7
unc-82	B0496.3	0.053520697	0.59652194	9
F40G12.3	F40G12.3	0.054247546	0.598809446	11
F55F10.1	F55F10.1	0.055100883	0.602436323	21
C33G3.4	C33G3.4	0.060187264	0.647405962	10
T20F7.5	T20F7.5	0.060478571	0.647405962	12
trp-4	Y71A12B.4	0.061803156	0.647405962	10
bli-3	F56C11.1	0.062839934	0.647405962	10
sor-1	ZK1236.3	0.062889782	0.647405962	7
Y48G1C.8	Y48G1C.8	0.06299735	0.647405962	11
Y51A2D.7	Y51A2D.7	0.06355982	0.647405962	9
T19D12.4	T19D12.4	0.06459006	0.647405962	7
F14D12.1	F14D12.1	0.065255326	0.647405962	8
spat-3	T13H2.5	0.065859481	0.647405962	15
bmk-1	F23B12.8	0.065914741	0.647405962	9
Y75B8A.3	Y75B8A.3	0.066172569	0.647405962	8
F19H6.3	F19H6.3	0.066545212	0.647405962	7
F01G4.3	F01G4.3	0.068468265	0.660517384	7
aman-2	F58H1.1	0.069719593	0.662080444	9
eps-8	Y57G11C.24	0.070526082	0.662080444	7
tag-208	Y45F10D.13	0.070854326	0.662080444	7
zoo-1	Y105E8A.26	0.07093719	0.662080444	8
W05B2.4	W05B2.4	0.071757878	0.66433906	13
C28G1.4	C28G1.4	0.07290898	0.66557777	7
kcnl-1	B0399.1	0.074171157	0.66557777	9
glh-2	C55B7.1	0.074214658	0.66557777	7
T26A5.5	T26A5.5	0.074256745	0.66557777	7
vars-2	Y87G2A.5	0.074845612	0.66557777	8
lad-2	Y54G2A.25	0.075370305	0.66557777	10
F42C5.10	F42C5.10	0.077722694	0.68111185	9
C48E7.6	C48E7.6	0.080812957	0.699360125	9
npp-12	T23H2.1	0.081580619	0.699360125	8
Y69H2.3	Y69H2.3	0.081668639	0.699360125	7
gon-1	F25H8.3	0.082772054	0.699360125	9
unc-89	C09D1.1	0.082965108	0.699360125	45
cdh-7	R05H10.6	0.08377872	0.699360125	11
tir-1	F13B10.1	0.084190172	0.699360125	8
tlk-1	C07A9.3	0.084678621	0.699360125	7
tag-184	F18C5.3	0.086191128	0.706767246	9
Y73E7A.2	Y73E7A.2	0.088312965	0.708133164	8
Y38A10A.2	Y38A10A.2	0.088565809	0.708133164	7
jmjd-2	Y48B6A.11	0.088968549	0.708133164	11
Y67A10A.3	Y67A10A.3	0.089244209	0.708133164	7
ptr-5	C53C11.3	0.089441907	0.708133164	11
F53H1.1	F53H1.1	0.093718488	0.735656727	7
Y51A2D.15	Y51A2D.15	0.094311877	0.735656727	7
ears-1	ZC434.5	0.095479256	0.735656727	8
rskn-2	C54G4.1	0.095550959	0.735656727	10
rod-1	F55G1.4	0.096472074	0.735656727	13
let-363	B0261.2	0.096763211	0.735656727	11
ppw-2	Y110A7A.18	0.09742912	0.735846251	7
str-208	F26G5.2	0.1040223	0.768105567	7
Y54E2A.4	Y54E2A.4	0.104444472	0.768105567	13
set-2	C26E6.9	0.104976343	0.768105567	13
R10E8.6	R10E8.6	0.109178248	0.768105567	8
ced-11	ZK512.3	0.109582841	0.768105567	7
hda-6	Y51H1A.5	0.109849414	0.768105567	7
F49B2.6	F49B2.6	0.110878061	0.768105567	9
anc-1	ZK973.6	0.111095337	0.768105567	22
C26B9.5	C26B9.5	0.111402828	0.768105567	7
nhr-1	R09G11.2	0.111402828	0.768105567	7
C42C1.8	C42C1.8	0.112633431	0.768105567	7
pqn-87	Y57A10A.18	0.113391546	0.768105567	8
cyp-35D1	F14H3.10	0.113506124	0.768105567	7
gcy-25	Y105C5B.2	0.113668931	0.768105567	10
F26F12.3	F26F12.3	0.116213637	0.768105567	9
ceh-44	Y54F10AM.4	0.116363792	0.768105567	10
ect-2	T19E10.1	0.117133048	0.768105567	9
acs-10	AH10.1	0.117891022	0.768105567	9
E02H9.5	E02H9.5	0.118735957	0.768105567	7
mog-4	C04H5.6	0.118937981	0.768105567	8
ZC84.1	ZC84.1	0.119172074	0.768105567	9
unc-44	B0350.2	0.119579749	0.768105567	38
D1007.15	D1007.15	0.119772567	0.768105567	11
tra-1	Y47D3A.6	0.122643609	0.768105567	7
pgp-9	C47A10.1	0.124577133	0.768105567	11
dpf-4	F01F1.5	0.12528679	0.768105567	8
rbr-2	ZK593.4	0.1256623	0.768105567	7
ZK930.1	ZK930.1	0.125684478	0.768105567	8
Y34B4A.10	Y34B4A.10	0.126225148	0.768105567	7
dep-1	F44G4.8	0.12638574	0.768105567	7
ile-2	T04G9.3	0.126732722	0.768105567	7
ptr-19	Y39A1B.2	0.127827361	0.768105567	13
xpc-1	Y76B12C.2	0.127891972	0.768105567	11
C34G6.1	C34G6.1	0.128244373	0.768105567	10
avr-14	B0207.12	0.128376819	0.768105567	7
rgl-1	F28B4.2	0.128376819	0.768105567	7
asic-1	ZK770.1	0.128376819	0.768105567	7
F48E3.8	F48E3.8	0.128646712	0.768105567	14
sax-3	ZK377.2	0.128675428	0.768105567	8
dpy-6	F16F9.2	0.131564479	0.768105567	10
F17C11.10	F17C11.10	0.131809056	0.768105567	7
dgk-4	F42A9.1	0.131809056	0.768105567	7
sago-1	K12B6.1	0.131809056	0.768105567	7
dcap-2	F52G2.1	0.131809056	0.768105567	7
vab-19	T22D2.1	0.131809056	0.768105567	7
lip-1	C05B10.1	0.134332012	0.776904293	7
mltn-3	W02B8.3	0.134672434	0.776904293	7
uig-1	F32F2.1	0.136502399	0.778817346	9
F09G2.1	F09G2.1	0.136793705	0.778817346	7
rrf-3	F10B5.7	0.137039289	0.778817346	8
catp-3	C09H5.2	0.140291739	0.791418191	10
W03F11.4	W03F11.4	0.141024809	0.791418191	10
hecd-1	C34D4.14	0.141324677	0.791418191	21
scd-2	T10H9.2	0.142322482	0.793136939	11
cutl-27	C29E6.4	0.143864551	0.797857512	7
F19B2.6	F19B2.6	0.144781214	0.799080932	9
rict-1	F29C12.3	0.148731087	0.81695353	15
pqn-75	W03D2.1	0.151053695	0.825760201	7
cogc-5	C43E11.11	0.151878258	0.826332892	8
F31C3.2	F31C3.2	0.155722396	0.840358155	7
F55H12.3	F55H12.3	0.155920111	0.840358155	16
Y48G8AL.5	Y48G8AL.5	0.162246064	0.870366735	7
dpy-1	M01E10.2	0.164758192	0.878783329	11
zfp-1	F54F2.2	0.166239682	0.878783329	10
set-5	C47E8.8	0.166459525	0.878783329	10
Y20F4.4	Y20F4.4	0.167400071	0.878783329	7
H02F09.3	H02F09.3	0.167642464	0.878783329	11
vet-6	F44F1.7	0.170326556	0.880364136	8
01-Sep	Y47G6A.12	0.170326556	0.880364136	8
nas-39	F38E9.2	0.170575374	0.880364136	8
F54F12.1	F54F12.1	0.171319623	0.880364136	9
K08A2.4	K08A2.4	0.171778368	0.880364136	9
K10D2.8	K10D2.8	0.175031153	0.893047839	7
rhgf-1	F13E6.6	0.177074163	0.893089646	8
cbd-1	H02I12.1	0.177373205	0.893089646	9
wdr-23	D2030.9	0.177373205	0.893089646	9
C36B7.5	C36B7.5	0.179455643	0.89842033	9
ser-1	F59C12.2	0.18082777	0.89842033	13
gap-2	ZK899.8	0.181325197	0.89842033	13
btf-1	F15D4.1	0.181562297	0.89842033	11
Y113G7A.13	Y113G7A.13	0.185379231	0.906216688	9
F08C6.2	F08C6.2	0.185394562	0.906216688	8
let-526	C01G8.9	0.185988492	0.906216688	9
slo-2	F08B12.3	0.186295417	0.906216688	8
T16G1.9	T16G1.9	0.188337322	0.912283735	7
mig-6	C37C3.6	0.190857758	0.912626863	10
C09F9.2	C09F9.2	0.191255567	0.912626863	11
lam-1	W03F8.5	0.191302248	0.912626863	7
W05F2.7	W05F2.7	0.191588044	0.912626863	8
cdh-8	F18F11.3	0.193106251	0.916057754	9
H24G06.1	H24G06.1	0.195381392	0.919580274	15
dct-17	F35E12.7	0.195779051	0.919580274	9
Y111B2A.4	Y111B2A.4	0.196251888	0.919580274	9
C08G5.1	C08G5.1	0.198613225	0.921436026	10
tag-241	C34E11.3	0.19866769	0.921436026	9
gcy-22	T03D8.5	0.200278861	0.921436026	8
C53B4.4	C53B4.4	0.201924707	0.921436026	9
W04A4.5	W04A4.5	0.20231947	0.921436026	9
Y39B6A.18	Y39B6A.18	0.203851747	0.921436026	11
C10C6.6	C10C6.6	0.210840366	0.921436026	7
pgp-5	C05A9.1	0.211504795	0.921436026	9
vav-1	C35B8.2	0.21214827	0.921436026	9
C35C5.6	C35C5.6	0.213546364	0.921436026	14
tat-1	Y49E10.11	0.214670153	0.921436026	9
sec-24.2	ZC518.2	0.216714268	0.921436026	8
F47H4.2	F47H4.2	0.21878304	0.921436026	7
B0511.12	B0511.12	0.21942216	0.921436026	9
mltn-13	F25F6.1	0.220789572	0.921436026	7
Y105E8A.19	Y105E8A.19	0.221380771	0.921436026	7
Y67A10A.9	Y67A10A.9	0.221380771	0.921436026	7
prp-8	C50C3.6	0.22166098	0.921436026	8
dyc-1	C33G3.1	0.221888016	0.921436026	9
lgx-1	C54G7.3	0.222814942	0.921436026	11
C32D5.11	C32D5.11	0.224690807	0.921436026	10
oga-1	T20B5.3	0.225078255	0.921436026	8
C17B7.5	C17B7.5	0.225884619	0.921436026	7
acs-17	C46F4.2	0.228798522	0.921436026	10
unc-104	C52E12.2	0.22929357	0.921436026	8
mon-2	F11A10.4	0.230560189	0.921436026	7
agr-1	F41G3.12	0.231467499	0.921436026	10
F35A5.1	F35A5.1	0.231843123	0.921436026	15
crn-3	C14A4.4	0.234173191	0.921436026	7
B0416.1	B0416.1	0.236028045	0.921436026	12
B0334.3	B0334.3	0.236479146	0.921436026	10
R11A8.7	R11A8.7	0.237019973	0.921436026	11
cam-1	C01G6.8	0.237148224	0.921436026	8
gei-7	C05E4.9	0.237324947	0.921436026	7
scpl-1	B0379.4	0.237753517	0.921436026	7
apd-3	W09G10.4	0.240542063	0.921436026	7
Y39B6A.23	Y39B6A.23	0.244046179	0.921436026	7
unc-22	ZK617.1	0.244084892	0.921436026	54
tag-168	Y39A3CL.2	0.25173002	0.921436026	10
vit-2	C42D8.2	0.255225568	0.921436026	13
R06A4.2	R06A4.2	0.255665855	0.921436026	7
pat-12	T17H7.4	0.255854507	0.921436026	14
inft-2	F15B9.4	0.256841045	0.921436026	10
Y53F4B.13	Y53F4B.13	0.256879288	0.921436026	7
C27H5.2	C27H5.2	0.257218927	0.921436026	8
Y70C5C.1	Y70C5C.1	0.258128011	0.921436026	8
emb-9	K04H4.1	0.258357107	0.921436026	16
ptr-21	Y65B4BR.3	0.260221591	0.921436026	8
H17B01.4	H17B01.4	0.260677471	0.921436026	7
iars-1	R11A8.6	0.260937606	0.921436026	8
lin-13	C03B8.4	0.261030292	0.921436026	14
Y113G7C.1	Y113G7C.1	0.261281826	0.921436026	16
ugt-32	F47C10.6	0.263003568	0.921436026	8
dis-3	C04G2.6	0.263314915	0.921436026	7
Y32H12A.8	Y32H12A.8	0.265464147	0.921436026	27
C39D10.7	C39D10.7	0.266793397	0.921436026	8
kin-1	ZK909.2	0.270047334	0.921436026	8
ego-2	Y53H1C.2	0.270610788	0.921436026	13
B0336.3	B0336.3	0.272376463	0.921436026	7
F48E3.3	F48E3.3	0.272717272	0.921436026	7
Y47A7.1	Y47A7.1	0.273849154	0.921436026	11
mys-1	VC5.4	0.273891018	0.921436026	7
fig-1	F53B7.5	0.274115507	0.921436026	19
ced-5	C02F4.1	0.2748159	0.921436026	7
him-1	F28B3.7	0.277552785	0.921436026	9
T21D12.11	T21D12.11	0.277674743	0.921436026	7
R08F11.1	R08F11.1	0.278476217	0.921436026	7
gcn-1	Y48G9A.3	0.278632818	0.921436026	11
lact-7	C40H5.4	0.279110834	0.921436026	7
mrp-5	F14F4.3	0.279774425	0.921436026	11
F23A7.5	F23A7.5	0.279961577	0.921436026	9
C34F6.10	C34F6.10	0.280367727	0.921436026	11
sea-2	K10G6.3	0.280375692	0.921436026	15
C47D12.2	C47D12.2	0.280609794	0.921436026	7
pqn-62	T03G11.1	0.282486769	0.921436026	9
taf-1	W04A8.7	0.283256394	0.921436026	12
pqn-22	C46G7.4	0.285386278	0.921436026	7
K06A9.1	K06A9.1	0.285480959	0.921436026	9
myo-3	K12F2.1	0.286749215	0.921436026	15
crb-1	F11C7.4	0.288994051	0.921436026	8
cpsf-1	Y76B12C.7	0.289213777	0.921436026	9
C35E7.5	C35E7.5	0.289991943	0.921436026	13
F55A3.3	F55A3.3	0.290726147	0.921436026	7
sin-3	F02E9.4	0.29150991	0.921436026	8
T23F1.5	T23F1.5	0.293900146	0.921436026	13
T01C4.1	T01C4.1	0.294353209	0.921436026	11
catp-2	C02E7.1	0.294362631	0.921436026	7
M02G9.1	M02G9.1	0.300658458	0.921436026	7
mlt-11	W01F3.3	0.303101544	0.921436026	15
ced-1	Y47H9C.4	0.308416204	0.921436026	11
gcy-20	F21H7.9	0.312208427	0.921436026	9
tps-2	F19H8.1	0.313064846	0.921436026	8
frl-1	Y48G9A.4	0.313242075	0.921436026	8
F20D12.2	F20D12.2	0.314424034	0.921436026	7
frm-9	F31B12.3	0.314450815	0.921436026	11
Y22D7AR.12	Y22D7AR.12	0.314767784	0.921436026	7
let-19	K08F8.6	0.317439549	0.921436026	7
Y48E1C.1	Y48E1C.1	0.318222032	0.921436026	9
nsy-1	F59A6.1	0.3189256	0.921436026	8
daf-5	W01G7.1	0.319380438	0.921436026	8
chc-1	T20G5.1	0.319726123	0.921436026	11
mrp-6	F20B6.3	0.321115195	0.921436026	7
bpl-1	F13H8.10	0.322722968	0.921436026	16
capg-2	F55C5.4	0.324141631	0.921436026	9
pgp-8	T21E8.3	0.325215677	0.921436026	9
T04G9.1	T04G9.1	0.32610508	0.921436026	9
Y95B8A.8	Y95B8A.8	0.326519129	0.921436026	7
R02D3.4	R02D3.4	0.327984253	0.921436026	7
F10G7.9	F10G7.9	0.331316725	0.921436026	7
dpyd-1	C25F6.3	0.331522142	0.921436026	10
lrp-2	T21E3.3	0.331778565	0.921436026	26
ril-2	C14C10.3	0.33384484	0.921436026	7
plx-1	Y55F3AL.1	0.334371504	0.921436026	12
msh-6	Y47G6A.11	0.3366984	0.921436026	7
hum-7	F56A6.2	0.337031868	0.921436026	8
C14H10.2	C14H10.2	0.337378167	0.921436026	7
pqn-65	T13H2.4	0.339146997	0.921436026	11
nab-1	C43E11.6	0.33958834	0.921436026	10
Y69H2.11	Y69H2.11	0.339746615	0.921436026	8
C18H2.5	C18H2.5	0.339948228	0.921436026	9
clp-4	Y39A3CL.5	0.340157241	0.921436026	7
mrck-1	K08B12.5	0.34059326	0.921436026	10
C12D8.1	C12D8.1	0.341938159	0.921436026	7
dyn-1	C02C6.1	0.343171994	0.921436026	8
slt-1	F40E10.4	0.343993334	0.921436026	9
xol-1	C18A11.5	0.344441495	0.921436026	9
gcy-23	T26C12.4	0.345359765	0.921436026	7
ubq-1	F25B5.4	0.346459561	0.921436026	7
pgp-4	F42E11.1	0.346601882	0.921436026	10
cyp-34A1	T10H4.10	0.346742734	0.921436026	7
abt-5	Y53C10A.9	0.346836284	0.921436026	11
cyk-1	F11H8.4	0.347712129	0.921436026	9
T28C6.7	T28C6.7	0.348659044	0.921436026	8
Y54G11A.4	Y54G11A.4	0.349183902	0.921436026	7
pqn-55	R09E10.7	0.351502783	0.921436026	15
oxi-1	Y39A1C.2	0.352418808	0.921436026	10
T27A3.2	T27A3.2	0.353004463	0.921436026	8
C05C10.2	C05C10.2	0.357117199	0.921436026	9
ZK154.5	ZK154.5	0.357555193	0.921436026	10
nid-1	F54F3.1	0.358544528	0.921436026	9
myo-2	T18D3.4	0.358598496	0.921436026	11
ekl-6	T16G12.5	0.359492768	0.921436026	10
pme-5	ZK1005.1	0.359711671	0.921436026	13
toe-4	W02A11.3	0.361982638	0.921436026	7
egl-19	C48A7.1	0.363221744	0.921436026	11
F56C9.10	F56C9.10	0.363718444	0.921436026	9
clh-1	T27D12.2	0.363855006	0.921436026	8
syg-2	C26G2.1	0.364279677	0.921436026	8
adt-1	C02B4.1	0.364858154	0.921436026	11
K09C4.10	K09C4.10	0.367244805	0.921436026	9
rga-4	Y75B7AL.4	0.368021772	0.921436026	10
unc-26	JC8.10	0.368087199	0.921436026	11
bus-8	T23F2.1	0.368176938	0.921436026	13
clh-4	T06F4.2	0.369643748	0.921436026	11
C01H6.2	C01H6.2	0.370211426	0.921436026	7
gcy-5	ZK970.6	0.373604026	0.921436026	9
rrf-2	M01G12.12	0.373902701	0.921436026	10
hipr-1	ZK370.3	0.374204934	0.921436026	8
F13D2.1	F13D2.1	0.375369403	0.921436026	10
grd-1	R08B4.1	0.37557649	0.921436026	10
cng-1	F14H8.6	0.376086324	0.921436026	7
cutl-18	F47G9.3	0.376343333	0.921436026	7
bet-2	F57C7.1	0.376905002	0.921436026	11
atl-1	T06E4.3	0.37881064	0.921436026	9
T13G4.3	T13G4.3	0.379258123	0.921436026	9
Y71H2B.5	Y71H2B.5	0.381666089	0.921436026	10
xpo-1	ZK742.1	0.381860937	0.921436026	8
acdh-11	Y45F3A.3	0.382438031	0.921436026	8
col-87	Y39G8C.4	0.38571512	0.921436026	9
fln-2	C23F12.1	0.386743128	0.921436026	19
Y69H2.2	Y69H2.2	0.389086102	0.921436026	7
T01H10.8	T01H10.8	0.389178873	0.921436026	18
pxn-1	ZK994.3	0.389443253	0.921436026	9
Y69H2.10	Y69H2.10	0.393514137	0.921436026	10
C32E8.11	C32E8.11	0.394961695	0.921436026	21
gcy-3	R134.1	0.397525066	0.921436026	10
F52D2.6	F52D2.6	0.397825566	0.921436026	7
cdh-10	C45G7.5	0.398046987	0.921436026	10
epg-5	C56C10.12	0.399785062	0.921436026	17
rgs-7	F56B6.2	0.400382832	0.921436026	9
trr-1	C47D12.1	0.401403414	0.921436026	15
hum-2	F36D4.3	0.403708236	0.921436026	9
F59F5.7	F59F5.7	0.403915256	0.921436026	7
rha-1	T07D4.3	0.404526645	0.921436026	8
eor-2	C44H4.7	0.40474181	0.921436026	11
Y38H6C.14	Y38H6C.14	0.405874405	0.921436026	11
sdc-2	C35C5.1	0.40857685	0.921436026	13
F40H6.5	F40H6.5	0.409342297	0.921436026	13
plx-2	K04B12.1	0.409588161	0.921436026	15
Y43C5A.2	Y43C5A.2	0.41018482	0.921436026	7
T22E5.3	T22E5.3	0.41018482	0.921436026	7
T24C12.3	T24C12.3	0.412117676	0.921436026	9
F54D11.2	F54D11.2	0.416058003	0.921436026	11
ZK856.12	ZK856.12	0.416072094	0.921436026	7
Y64G10A.7	Y64G10A.7	0.417556083	0.921436026	14
rgr-1	C38C10.5	0.420596062	0.921436026	11
unc-10	T10A3.1	0.420979975	0.921436026	12
F47C12.1	F47C12.1	0.421501599	0.921436026	11
vab-10	ZK1151.1	0.421713486	0.921436026	35
ubc-17	B0403.2	0.42171943	0.921436026	8
C44B7.11	C44B7.11	0.421753894	0.921436026	7
vit-6	K07H8.6	0.42265916	0.921436026	8
tag-180	T24F1.6	0.424351843	0.921436026	11
wnk-1	C46C2.1	0.424733256	0.921436026	7
R11G1.1	R11G1.1	0.424733256	0.921436026	7
nrx-1	C29A12.4	0.425884718	0.921436026	11
iffb-1	Y54F10BM.2	0.426529	0.921436026	9
F28E10.1	F28E10.1	0.428062497	0.921436026	13
daf-2	Y55D5A.5	0.428231505	0.921436026	9
gld-2	ZC308.1	0.428231505	0.921436026	9
tag-97	C33A11.4	0.428412979	0.921436026	8
nmy-1	F52B10.1	0.429134672	0.921436026	12
lin-45	Y73B6A.5	0.429254363	0.921436026	7
F55F3.4	F55F3.4	0.431145265	0.921436026	8
F28H6.4	F28H6.4	0.431436709	0.921436026	8
T23E7.2	T23E7.2	0.431553345	0.921436026	10
nrde-3	R04A9.2	0.431650855	0.921436026	8
Y67D2.2	Y67D2.2	0.43204509	0.921436026	7
gei-15	M03A8.4	0.432672252	0.921436026	7
T04F3.1	T04F3.1	0.435584908	0.921436026	14
Y113G7B.12	Y113G7B.12	0.43582518	0.921436026	7
tbc-17	Y46G5A.1	0.437033687	0.921436026	12
F54E2.4	F54E2.4	0.437583373	0.921436026	8
C09G5.8	C09G5.8	0.439484067	0.921436026	13
nurf-1	F26H11.2	0.439650664	0.921436026	25
T08G11.1	T08G11.1	0.439749712	0.921436026	21
cutl-25	Y55D5A.6	0.441482878	0.921436026	7
unc-54	F11C3.3	0.443991196	0.921436026	14
pyk-2	ZK593.1	0.444180183	0.921436026	7
Y48E1B.14	Y48E1B.14	0.444299529	0.921436026	7
pll-1	K10F12.3	0.444425429	0.921436026	7
F35F10.10	F35F10.10	0.444576029	0.921436026	7
T28F2.7	T28F2.7	0.444576029	0.921436026	7
Y56A3A.6	Y56A3A.6	0.444576029	0.921436026	7
lsy-12	R07B5.9	0.444808522	0.921436026	11
igcm-3	T02C5.3	0.445197526	0.921436026	8
F29G6.3	F29G6.3	0.445390775	0.921436026	9
E01A2.2	E01A2.2	0.445529095	0.921436026	8
Y55F3AM.14	Y55F3AM.14	0.445912476	0.921436026	7
ten-1	R13F6.4	0.446875192	0.921436026	22
F42G9.6	F42G9.6	0.449462635	0.921436026	7
npp-10	ZK328.5	0.450459414	0.921436026	11
Y67D8C.9	Y67D8C.9	0.450670542	0.921436026	8
cogc-1	Y54E10A.2	0.451097562	0.921436026	7
R193.2	R193.2	0.452825903	0.921436026	7
mltn-2	Y52B11A.7	0.453252872	0.921436026	7
B0546.3	B0546.3	0.45336357	0.921436026	8
T20B6.2	T20B6.2	0.453464983	0.921436026	7
abt-4	Y39D8C.1	0.454451456	0.921436026	17
agl-1	R06A4.8	0.455061483	0.921436026	14
C03H12.1	C03H12.1	0.455743489	0.921436026	7
bar-1	C54D1.6	0.45718676	0.921436026	7
eat-18	Y105E8A.7	0.459733681	0.921436026	10
lev-10	Y105E8A.7	0.459733681	0.921436026	10
F36G9.13	F36G9.13	0.459745051	0.921436026	9
ppfr-1	F16A11.3	0.461083745	0.921436026	7
lrp-1	F29D11.1	0.462444762	0.921436026	24
lgc-33	Y55F3BR.4	0.463810746	0.921436026	8
K02B12.7	K02B12.7	0.464562424	0.921436026	7
mel-28	C38D4.3	0.464991012	0.921436026	11
C49C3.4	C49C3.4	0.465046994	0.921436026	10
ifp-1	C43C3.1	0.466210352	0.921436026	8
prmt-3	T23B5.1	0.466865979	0.921436026	7
gpa-6	F48C11.1	0.46746783	0.921436026	7
W05G11.4	W05G11.4	0.468814572	0.921436026	7
elpc-1	Y110A7A.16	0.469258975	0.921436026	7
rcq-5	E03A3.2	0.470100464	0.921436026	7
F55E10.6	F55E10.6	0.470100464	0.921436026	7
F01F1.1	F01F1.1	0.471459215	0.921436026	7
K12C11.1	K12C11.1	0.472175455	0.921436026	9
tag-192	T04D1.4	0.472899927	0.921436026	16
lex-1	F11A10.1	0.473429321	0.921436026	10
F27C1.11	F27C1.11	0.473571124	0.921436026	15
hdl-1	ZK829.2	0.474186369	0.921436026	7
gei-3	T22H6.6	0.476228369	0.921436026	9
sdc-3	C25D7.3	0.476313619	0.921436026	18
tag-52	C02F12.4	0.476649479	0.921436026	8
dic-1	F08B4.1	0.477205562	0.921436026	7
kel-8	W02G9.2	0.4772203	0.921436026	7
B0412.3	B0412.3	0.477979729	0.921436026	8
set-9	F15E6.1	0.478607173	0.921436026	7
C38D9.5	C38D9.5	0.479552631	0.921436026	7
math-33	H19N07.2	0.479978123	0.921436026	13
Y32B12B.2	Y32B12B.2	0.48111323	0.921436026	9
gbf-1	C24H11.7	0.482029089	0.921436026	11
T28F3.5	T28F3.5	0.482100476	0.921436026	10
E01G6.1	E01G6.1	0.482617559	0.921436026	10
F59E12.9	F59E12.9	0.483288007	0.921436026	10
C16C10.3	C16C10.3	0.484317717	0.921436026	9
ego-1	F26A3.3	0.484741113	0.921436026	7
ksr-1	F13B9.5	0.485134503	0.921436026	10
C14B1.7	C14B1.7	0.486561269	0.921436026	8
W02C12.1	W02C12.1	0.488803587	0.921436026	7
F26A10.2	F26A10.2	0.488927094	0.921436026	8
hmr-1	W02B9.1	0.489447561	0.921436026	11
lin-12	R107.8	0.491051678	0.921436026	11
gcy-19	C17F4.6	0.492632509	0.921436026	7
W07E11.1	W07E11.1	0.494415454	0.921436026	17
gcy-28	T01A4.1	0.494499039	0.921436026	14
Y69A2AR.19	Y69A2AR.19	0.494591898	0.921436026	9
grd-7	F46H5.6	0.495008485	0.921436026	9
F32A5.2	F32A5.2	0.496236794	0.921436026	7
fnci-1	W02D3.10	0.496369933	0.921436026	8
Y59A8A.3	Y59A8A.3	0.498688173	0.921436026	9
C27F2.1	C27F2.1	0.498969534	0.921436026	8
xrn-1	Y39G8C.1	0.502071455	0.921436026	14
Y70G10A.2	Y70G10A.2	0.502339093	0.921436026	13
C42C1.10	C42C1.10	0.502428756	0.921436026	8
ZK370.4	ZK370.4	0.503093284	0.921436026	9
R02F2.2	R02F2.2	0.508810239	0.921436026	8
sbp-1	Y47D3B.7	0.511067104	0.921436026	10
nhl-2	F26F4.7	0.511882849	0.921436026	7
F21C10.7	F21C10.7	0.512816071	0.921436026	12
F25B5.2	F25B5.2	0.512892645	0.921436026	7
unc-79	E03A3.6	0.512982064	0.921436026	9
sma-9	T05A10.1	0.514188148	0.921436026	16
Y46G5A.29	Y46G5A.29	0.515148412	0.921436026	9
dig-1	K07E12.1	0.515257687	0.921436026	57
F25E5.1	F25E5.1	0.516571896	0.921436026	7
C01G5.4	C01G5.4	0.517226026	0.921436026	9
Y45G5AM.2	Y45G5AM.2	0.517656301	0.921436026	7
B0365.7	B0365.7	0.518165684	0.921436026	19
spc-1	K10B3.10	0.518273681	0.921436026	13
cdh-4	F25F2.2	0.519386212	0.921436026	26
F39B2.8	F39B2.8	0.520243945	0.921436026	7
F21G4.6	F21G4.6	0.52059836	0.921436026	10
tam-1	F26G5.9	0.523803237	0.921436026	8
pcp-4	Y116F11B.3	0.526541246	0.921436026	8
T19D2.1	T19D2.1	0.526544853	0.921436026	12
tag-312	C33D12.6	0.526971406	0.921436026	7
ceh-100	Y38E10A.6	0.527845887	0.921436026	11
B0207.5	B0207.5	0.528029587	0.921436026	23
Y43D4A.5	Y43D4A.5	0.528447628	0.921436026	11
cpna-2	B0228.4	0.52901846	0.921436026	54
clec-199	C30H6.1	0.529355442	0.921436026	8
F59A1.15	F59A1.15	0.529744037	0.921436026	7
Y79H2A.3	Y79H2A.3	0.530687372	0.921436026	16
ZC373.4	ZC373.4	0.531592722	0.921436026	7
unc-16	ZK1098.10	0.532505194	0.921436026	11
Y67D8A.2	Y67D8A.2	0.532518454	0.921436026	8
ZC116.3	ZC116.3	0.535079773	0.921436026	14
aka-1	D1022.7	0.535232539	0.921436026	9
glit-1	F55D10.3	0.53584633	0.921436026	7
R03G8.3	R03G8.3	0.536591488	0.921436026	11
ZK822.1	ZK822.1	0.537688873	0.921436026	8
npp-1	K07F5.13	0.540775599	0.921436026	8
fbxa-169	C31C9.8	0.542488356	0.921436026	7
lov-1	ZK945.9	0.542715783	0.921436026	13
Y38C9A.1	Y38C9A.1	0.543903381	0.921436026	7
F22G12.5	F22G12.5	0.544037284	0.921436026	11
smgl-1	F20G4.1	0.544480876	0.921436026	7
gcy-12	F08B1.2	0.54580833	0.921436026	9
nep-2	T05A8.4	0.546555164	0.921436026	7
F47B7.2	F47B7.2	0.546865246	0.921436026	7
T06D8.1	T06D8.1	0.54747986	0.921436026	15
trp-2	R06B10.4	0.548571424	0.921436026	8
F58G11.2	F58G11.2	0.5501904	0.921436026	9
spd-5	F56A3.4	0.550489434	0.921436026	10
Y6B3B.1	Y6B3B.1	0.55117226	0.921436026	21
T11G6.2	T11G6.2	0.552762567	0.921436026	7
R04B3.3	R04B3.3	0.553198267	0.921436026	8
F41E6.11	F41E6.11	0.55386468	0.921436026	7
W09G3.6	W09G3.6	0.554154901	0.921436026	7
T01E8.5	T01E8.5	0.554844506	0.921436026	11
epac-1	T20G5.5	0.556791801	0.921436026	7
F23H11.4	F23H11.4	0.557938588	0.921436026	9
tag-53	F33C8.1	0.558006923	0.921436026	11
npa-1	VC5.3	0.558117474	0.921436026	9
lst-3	Y37A1B.1	0.55908157	0.921436026	9
mrp-4	F21G4.2	0.559494444	0.921436026	16
kin-25	B0302.1	0.561475365	0.921436026	12
kin-29	F58H12.1	0.562243074	0.921436026	11
blmp-1	F25D7.3	0.562872928	0.921436026	8
pept-3	F56F4.5	0.563983577	0.921436026	8
tra-2	C15F1.3	0.564509616	0.921436026	8
thoc-2	C16A3.8	0.565542725	0.921436026	7
let-711	F57B9.2	0.567037758	0.921436026	9
ajm-1	C25A11.4	0.567960265	0.921436026	10
sax-2	F21H11.2	0.568734251	0.921436026	15
clec-125	W09G10.6	0.569555753	0.921436026	8
pqn-40	F52D1.3	0.569793485	0.921436026	7
Y82E9BR.18	Y82E9BR.18	0.57098986	0.921436026	8
unc-73	F55C7.7	0.571130302	0.921436026	12
chd-3	T14G8.1	0.571433164	0.921436026	17
mtm-5	H28G03.6	0.571618258	0.921436026	7
F47G9.4	F47G9.4	0.571618258	0.921436026	7
Y61A9LA.3	Y61A9LA.3	0.572396803	0.921436026	7
trpa-1	C29E6.2	0.572891453	0.921436026	9
srh-125	C18B10.8	0.573392657	0.921436026	7
C44E4.1	C44E4.1	0.573780413	0.921436026	9
tbc-12	R11B5.1	0.574044878	0.921436026	8
C34E11.2	C34E11.2	0.575123311	0.921436026	8
Y34B4A.4	Y34B4A.4	0.57600888	0.921436026	9
F07C6.4	F07C6.4	0.57600888	0.921436026	9
cls-1	C07H6.3	0.576906273	0.921436026	8
C49D10.10	C49D10.10	0.577130842	0.921436026	7
K10C2.1	K10C2.1	0.579548392	0.921436026	16
rpm-1	C01B7.6	0.579780927	0.921436026	12
F18A12.6	F18A12.6	0.580680746	0.921436026	9
dpy-28	Y39A1B.3	0.581146335	0.921436026	8
galt-1	M03F8.4	0.58232475	0.921436026	8
Y108G3AL.7	Y108G3AL.7	0.584444548	0.921436026	13
F09F9.4	F09F9.4	0.584555747	0.921436026	7
F41H10.3	F41H10.3	0.584735252	0.921436026	9
gcy-1	AH6.1	0.587197597	0.921436026	8
Y39B6A.43	Y39B6A.43	0.588022802	0.921436026	7
math-38	T07H3.3	0.589427989	0.921436026	8
vglu-3	T07A5.3	0.590012434	0.921436026	7
drh-3	D2005.5	0.591380157	0.921436026	9
Y59A8B.6	Y59A8B.6	0.59153352	0.921436026	8
K04C2.2	K04C2.2	0.594006289	0.921436026	7
Y39G10AR.11	Y39G10AR.11	0.59407012	0.921436026	7
Y46G5A.4	Y46G5A.4	0.595028429	0.921436026	12
C25F9.2	C25F9.2	0.595210821	0.921436026	9
C44H9.4	C44H9.4	0.595768476	0.921436026	8
pgp-1	K08E7.9	0.595863745	0.921436026	8
fer-1	F43G9.6	0.596538695	0.921436026	10
ptr-23	ZK270.1	0.597646086	0.921436026	10
gcy-14	ZC412.2	0.597820058	0.921436026	9
eat-20	H30A04.1	0.598028552	0.921436026	7
T24H7.2	T24H7.2	0.598028552	0.921436026	7
fshr-1	C50H2.1	0.598028552	0.921436026	7
gcy-13	F23H12.6	0.599105605	0.921436026	7
col-98	F14F7.1	0.599105605	0.921436026	7
T05C1.4	T05C1.4	0.599485466	0.921436026	7
K10E9.1	K10E9.1	0.600741167	0.921436026	8
ZC123.1	ZC123.1	0.600833754	0.921436026	8
mua-3	K08E5.3	0.601702191	0.921436026	27
Y39G10AR.18	Y39G10AR.18	0.602114151	0.921436026	10
vab-8	K12F2.2	0.602382559	0.921436026	7
pqn-20	C37A2.2	0.60328845	0.921436026	14
T24D1.2	T24D1.2	0.60553348	0.921436026	7
npp-9	F59A2.1	0.605711728	0.921436026	7
M70.3	M70.3	0.605711728	0.921436026	7
Y39A3CR.3	Y39A3CR.3	0.605711728	0.921436026	7
col-106	Y77E11A.15	0.605711728	0.921436026	7
dpy-22	F47A4.2	0.606606255	0.921436026	20
F29G6.1	F29G6.1	0.60807285	0.921436026	7
Y16B4A.2	Y16B4A.2	0.608265238	0.921436026	14
T23H2.3	T23H2.3	0.609965348	0.921436026	7
Y106G6D.7	Y106G6D.7	0.610156363	0.921436026	7
polq-1	W03A3.2	0.610336371	0.921436026	10
F16G10.11	F16G10.11	0.610708415	0.921436026	7
T06D4.3	T06D4.3	0.61076637	0.921436026	8
ctn-1	Y23H5A.5	0.610977156	0.921436026	10
pde-3	E01F3.1	0.611005725	0.921436026	10
cpb-3	B0414.5	0.612026815	0.921436026	8
daf-15	C10C5.6	0.61246469	0.921436026	9
Y20C6A.1	Y20C6A.1	0.612721045	0.921436026	10
K10B4.1	K10B4.1	0.613776354	0.921436026	12
ptr-6	C54A12.1	0.615781672	0.921436026	7
W03B1.2	W03B1.2	0.615813914	0.921436026	7
F34D10.4	F34D10.4	0.61739397	0.921436026	13
fmi-1	F15B9.7	0.617523496	0.921436026	16
M117.4	M117.4	0.618211623	0.921436026	9
T23D8.7	T23D8.7	0.618317939	0.921436026	8
dys-1	F15D3.1	0.619183755	0.921436026	26
M88.5	M88.5	0.621357591	0.921436026	8
gei-1	F45H7.2	0.621821333	0.921436026	14
Y44E3A.6	Y44E3A.6	0.622157116	0.921436026	7
Y47D3A.29	Y47D3A.29	0.622771804	0.921436026	9
nnt-1	C15H9.1	0.623694196	0.921436026	10
Y54E10A.11	Y54E10A.11	0.624329992	0.921436026	8
K02E11.10	K02E11.10	0.624489846	0.921436026	8
him-4	F15G9.4	0.625266238	0.921436026	36
K02F6.7	K02F6.7	0.625905828	0.921436026	8
C04E12.4	C04E12.4	0.62591227	0.921436026	7
F02C9.2	F02C9.2	0.62591227	0.921436026	7
ehbp-1	F25B3.1	0.62591227	0.921436026	7
vab-1	M03A1.1	0.62591227	0.921436026	7
daam-1	F56E10.2	0.62591227	0.921436026	7
ipla-1	M03A1.6	0.62591227	0.921436026	7
acy-3	C44F1.5	0.626388742	0.921436026	9
sec-31	T01G1.3	0.626815838	0.921436026	9
C14C10.5	C14C10.5	0.627016756	0.921436026	9
sqv-6	Y50D4C.4	0.627244708	0.921436026	8
mab-20	Y71G12B.20	0.628697192	0.921436026	8
C09G1.4	C09G1.4	0.629064712	0.921436026	7
F46G10.2	F46G10.2	0.629064712	0.921436026	7
Y92H12A.5	Y92H12A.5	0.630650149	0.921436026	8
R11A5.7	R11A5.7	0.632193735	0.921436026	7
C32E12.4	C32E12.4	0.634237348	0.921436026	11
ZC376.1	ZC376.1	0.6342551	0.921436026	9
dkf-2	T25E12.4	0.635087856	0.921436026	10
Y57G11C.32	Y57G11C.32	0.63531103	0.921436026	7
C41A3.1	C41A3.1	0.636588054	0.921436026	40
tre-4	F15A2.2	0.636934683	0.921436026	7
T01D3.7	T01D3.7	0.637052961	0.921436026	15
F46H5.4	F46H5.4	0.637190131	0.921436026	11
cdh-5	F08B4.2	0.637577204	0.921436026	9
npp-7	T19B4.2	0.637795833	0.921436026	9
K04C1.2	K04C1.2	0.637923945	0.921436026	7
Y53G8AM.8	Y53G8AM.8	0.638198649	0.921436026	12
ama-1	F36A4.7	0.639610121	0.921436026	9
egl-8	B0348.4	0.639845368	0.921436026	7
H20J04.2	H20J04.2	0.639880283	0.921436026	12
T08A11.2	T08A11.2	0.640812011	0.921436026	11
F39B2.3	F39B2.3	0.640882109	0.921436026	7
clec-8	Y38E10A.4	0.641080496	0.921436026	9
nkat-3	R03A10.4	0.641473783	0.921436026	7
dapk-1	K12C11.4	0.642256823	0.921436026	8
cogc-4	Y51H7C.6	0.642820787	0.921436026	8
shn-1	C33B4.3	0.642910207	0.921436026	11
F44D12.1	F44D12.1	0.643705943	0.921436026	7
pqn-15	C24A8.3	0.645033711	0.921436026	15
max-2	Y38F1A.10	0.645374457	0.921436026	7
cogc-2	C06G3.10	0.646169382	0.921436026	7
C23H4.6	C23H4.6	0.646169382	0.921436026	7
qua-1	T05C12.10	0.646169382	0.921436026	7
tat-3	W09D10.2	0.646521104	0.921436026	10
gcy-37	C54E4.3	0.646835068	0.921436026	7
F37A4.4	F37A4.4	0.647520265	0.921436026	11
C16B8.4	C16B8.4	0.648106449	0.921436026	8
ketn-1	F54E2.3	0.64820003	0.921436026	29
F07G11.9	F07G11.9	0.649525943	0.921436026	9
piki-1	F39B1.1	0.649577002	0.921436026	9
mat-2	W10C6.1	0.651470103	0.921436026	8
R10E8.3	R10E8.3	0.651641405	0.921436026	8
T05C3.2	T05C3.2	0.651704042	0.921436026	10
klp-4	F56E3.3	0.651852542	0.921436026	13
T05A7.11	T05A7.11	0.652016984	0.921436026	7
Y48B6A.1	Y48B6A.1	0.652932557	0.921436026	10
C54G4.4	C54G4.4	0.652992174	0.921436026	9
lir-1	F18A1.3	0.653520032	0.921436026	7
rbg-1	F20D1.6	0.653656724	0.921436026	8
nuo-5	Y45G12B.1	0.653656724	0.921436026	8
C45G7.4	C45G7.4	0.653743067	0.921436026	7
che-11	C27A7.4	0.654187672	0.921436026	9
ZC455.1	ZC455.1	0.655127836	0.921436026	9
gcn-2	Y81G3A.3	0.655153233	0.921436026	10
H40L08.3	H40L08.3	0.655196802	0.921436026	8
Y40C5A.3	Y40C5A.3	0.655419798	0.921436026	13
F52G3.1	F52G3.1	0.655491213	0.921436026	10
math-47	ZK250.5	0.65565931	0.921436026	7
R08E3.1	R08E3.1	0.656318268	0.921436026	9
F38B6.6	F38B6.6	0.656581332	0.921436026	7
nmy-2	F20G4.3	0.657956641	0.921436026	7
tag-333	C48G7.3	0.658138724	0.921436026	19
alg-1	F48F7.1	0.658533164	0.921436026	13
F13B9.1	F13B9.1	0.658865489	0.921436026	14
unc-83	W01A11.3	0.659324865	0.921436026	7
ZK1193.2	ZK1193.2	0.659407877	0.921436026	9
F13H8.2	F13H8.2	0.660782742	0.921436026	8
add-1	F39C12.2	0.660782742	0.921436026	8
cand-1	Y102A5A.1	0.660782742	0.921436026	8
Y46B2A.3	Y46B2A.3	0.661465644	0.921436026	8
abts-1	F52B5.1	0.66301349	0.921436026	7
fbxc-30	R07C3.15	0.66301349	0.921436026	7
C17G10.6	C17G10.6	0.663566144	0.921436026	7
H03E18.1	H03E18.1	0.663566144	0.921436026	7
M176.10	M176.10	0.663566144	0.921436026	7
C54G6.2	C54G6.2	0.664142592	0.921436026	7
F40F4.6	F40F4.6	0.665457186	0.921436026	10
duox-2	F53G12.3	0.666191036	0.921436026	11
smg-8	K04B12.3	0.666725	0.921436026	7
mrp-8	Y75B8A.26	0.666725	0.921436026	7
smg-1	C48B6.6	0.666725	0.921436026	7
mrp-2	F57C12.4	0.666725	0.921436026	7
nhr-271	T03E6.3	0.666725	0.921436026	7
tag-279	F18E9.5	0.666759505	0.921436026	8
tag-273	Y57G11A.1	0.668449038	0.921436026	7
smg-3	Y73B6BL.18	0.669163322	0.921436026	8
ulp-2	Y38A8.3	0.66958947	0.921436026	8
C01B9.1	C01B9.1	0.670893881	0.921436026	12
sym-2	ZK1067.6	0.674325045	0.921436026	8
C28F5.4	C28F5.4	0.67439867	0.921436026	10
M01F1.7	M01F1.7	0.67440926	0.921436026	7
W05B2.2	W05B2.2	0.67505268	0.921436026	12
hda-4	C10E2.3	0.675339449	0.921436026	7
otpl-5	F45F2.5	0.675339449	0.921436026	7
F52E1.13	F52E1.13	0.676896994	0.921436026	14
T01H3.2	T01H3.2	0.677407699	0.921436026	7
cle-1	C36B1.1	0.67752108	0.921436026	7
tag-343	F43B10.2	0.677626825	0.921436026	9
F45H11.3	F45H11.3	0.677803688	0.921436026	7
ifta-1	C54G7.4	0.677803688	0.921436026	7
cyk-3	ZK328.1	0.678822135	0.921436026	7
F39C12.1	F39C12.1	0.680275452	0.921436026	30
hum-6	T10H10.1	0.680937409	0.921436026	9
Y73F8A.5	Y73F8A.5	0.682906724	0.921436026	7
col-174	F46C8.2	0.683587749	0.921436026	7
ergo-1	R09A1.1	0.683613865	0.921436026	13
Y22D7AR.2	Y22D7AR.2	0.684681113	0.921436026	9
BE0003N10.1	BE0003N10.1	0.685463418	0.921436026	7
F43C1.1	F43C1.1	0.686052984	0.921436026	8
lea-1	K08H10.1	0.686551505	0.921436026	14
let-805	H19M22.2	0.687550191	0.921436026	24
C29H12.5	C29H12.5	0.687933699	0.921436026	7
rsa-2	Y48A6B.11	0.687933699	0.921436026	7
pqn-39	F48F7.4	0.688679654	0.921436026	8
hum-8	Y66H1A.6	0.688679654	0.921436026	8
F56A8.1	F56A8.1	0.688910254	0.921436026	10
B0222.9	B0222.9	0.689790208	0.921436026	8
F59A6.3	F59A6.3	0.689790208	0.921436026	8
lfi-1	ZC8.4	0.69009018	0.921436026	17
K03A11.4	K03A11.4	0.690101168	0.921436026	9
T08A11.1	T08A11.1	0.690131262	0.921436026	11
Y40B1A.3	Y40B1A.3	0.690218893	0.921436026	9
F26A1.8	F26A1.8	0.690966399	0.921436026	7
mrp-7	Y43F8C.12	0.691692853	0.921436026	10
cyld-1	F40F12.5	0.692370128	0.921436026	13
T12A2.5	T12A2.5	0.692486858	0.921436026	9
fasn-1	F32H2.5	0.692812889	0.921436026	9
ZK836.2	ZK836.2	0.693258536	0.921436026	9
vit-5	C04F6.1	0.693545107	0.921436026	8
B0198.3	B0198.3	0.694733264	0.921436026	9
C12D12.1	C12D12.1	0.695682455	0.921436026	8
let-75	R06C7.10	0.696741916	0.921436026	8
H05L14.2	H05L14.2	0.697018144	0.921436026	11
fhod-1	C46H11.11	0.697245778	0.921436026	10
math-48	ZK250.6	0.697925858	0.921436026	8
F32D1.3	F32D1.3	0.6983379	0.921436026	8
let-2	F01G12.5	0.698374876	0.921436026	12
fcd-2	Y41E3.9	0.699635188	0.921436026	12
C25H3.8	C25H3.8	0.699764702	0.921436026	16
ptp-3	C09D8.1	0.700146917	0.921436026	14
haf-6	Y48G8AL.11	0.700887065	0.921436026	7
alg-2	T07D3.7	0.701550491	0.921436026	12
Y55F3BR.2	Y55F3BR.2	0.702390367	0.921436026	10
rol-3	C16D9.2	0.702398643	0.921436026	13
syp-4	H27M09.3	0.703801863	0.921436026	7
T05H4.3	T05H4.3	0.703801863	0.921436026	7
dnj-27	Y47H9C.5	0.703801863	0.921436026	7
F34D10.6	F34D10.6	0.704435382	0.921436026	8
hcp-2	T06E4.1	0.704435382	0.921436026	8
tom-1	M01A10.2	0.706352343	0.921436026	10
qui-1	Y45F10B.10	0.706413437	0.921436026	10
ZK688.5	ZK688.5	0.706808112	0.921436026	9
sur-5	K03A1.5	0.706947305	0.921436026	8
rbg-2	T22C1.10	0.707435865	0.921436026	14
tsn-1	F10G7.2	0.708024216	0.921436026	7
F41G4.7	F41G4.7	0.708264148	0.921436026	9
Y71H2AM.10	Y71H2AM.10	0.708396941	0.921436026	9
ark-1	C01C7.1	0.709849778	0.921436026	7
D2005.4	D2005.4	0.710556735	0.921436026	9
nhr-119	K12H6.1	0.711679499	0.921436026	7
clu-1	F55H2.6	0.713287596	0.921436026	9
01-Apr	K04G2.8	0.713409463	0.921436026	7
ani-2	K10B2.5	0.713409463	0.921436026	7
ced-12	Y106G6E.5	0.71386403	0.921436026	7
F31D5.5	F31D5.5	0.714582856	0.921436026	15
lim-4	ZC64.4	0.715121366	0.921436026	7
agef-1	Y6B3A.1	0.715189668	0.921436026	14
F10G7.10	F10G7.10	0.715680928	0.921436026	11
B0238.7	B0238.7	0.716506905	0.921436026	7
F40F11.2	F40F11.2	0.716806832	0.921436026	9
F42H10.5	F42H10.5	0.716806832	0.921436026	9
dhc-1	T21E12.4	0.717246592	0.921436026	17
T11G6.5	T11G6.5	0.717398151	0.921436026	8
Y75B8A.24	Y75B8A.24	0.717564292	0.921436026	17
let-716	C16A3.3	0.720392942	0.921990021	9
C27B7.7	C27B7.7	0.722432749	0.921990021	10
F31E3.4	F31E3.4	0.72382747	0.921990021	7
T24B8.7	T24B8.7	0.72516635	0.921990021	18
sym-4	R03E1.1	0.725392947	0.921990021	11
amx-2	B0019.1	0.72656453	0.921990021	11
R03D7.1	R03D7.1	0.727440143	0.921990021	8
ZK1067.2	ZK1067.2	0.727677801	0.921990021	10
clp-6	Y77E11A.10	0.72779473	0.921990021	10
F14F7.5	F14F7.5	0.728633588	0.921990021	7
K09F6.3	K09F6.3	0.731255334	0.921990021	14
knl-3	T10B5.6	0.731713231	0.921990021	8
R05D7.3	R05D7.3	0.733180453	0.921990021	10
pqe-1	F52C9.8	0.73319912	0.921990021	17
dpy-27	R13G10.1	0.733663709	0.921990021	9
glh-4	T12F5.3	0.733818655	0.921990021	12
Y37H2A.1	Y37H2A.1	0.734073572	0.921990021	9
mltn-6	Y39D8B.2	0.735585155	0.921990021	11
par-1	H39E23.1	0.736861258	0.921990021	10
F54F11.2	F54F11.2	0.73799792	0.921990021	10
F28B4.3	F28B4.3	0.738135283	0.921990021	12
F48E3.2	F48E3.2	0.738580015	0.921990021	7
cft-1	C18C4.2	0.740030004	0.921990021	12
lin-2	F17E5.1	0.740757752	0.921990021	8
col-163	F46B3.17	0.740757752	0.921990021	8
Y47G6A.29	Y47G6A.29	0.741473495	0.921990021	7
C52B9.8	C52B9.8	0.741494368	0.921990021	12
ncx-1	Y113G7A.4	0.7416181	0.921990021	10
pqn-41	F53A3.4	0.742000508	0.921990021	9
F31C3.3	F31C3.3	0.742089529	0.921990021	7
Y53C10A.10	Y53C10A.10	0.744038922	0.922667258	13
alp-1	T11B7.4	0.744242056	0.922667258	10
max-1	C34B4.1	0.74651441	0.924486023	12
F45G2.2	F45G2.2	0.747923586	0.925144905	12
aco-1	ZK455.1	0.748658203	0.925144905	13
hcp-1	ZK1055.1	0.74948518	0.925170953	11
B0222.3	B0222.3	0.750718655	0.925698191	8
F54B3.1	F54B3.1	0.753703966	0.927380291	19
ZC53.4	ZC53.4	0.754356227	0.927380291	12
tnt-3	C14F5.3	0.75811124	0.927380291	11
C18H2.4	C18H2.4	0.758254242	0.927380291	8
pgp-10	C54D1.1	0.758476414	0.927380291	12
sel-2	F10F2.1	0.758517502	0.927380291	14
R02E12.4	R02E12.4	0.760394959	0.927380291	9
T06D8.10	T06D8.10	0.76534712	0.927380291	10
set-16	T12D8.1	0.765489905	0.927380291	15
F56D12.6	F56D12.6	0.76627698	0.927380291	8
B0252.1	B0252.1	0.767358662	0.927380291	8
K03H1.5	K03H1.5	0.769130657	0.927380291	10
fbn-1	ZK783.1	0.769236251	0.927380291	15
T25B6.2	T25B6.2	0.76958203	0.927380291	10
rrf-1	F26A3.8	0.771371648	0.927380291	11
acs-4	F37C12.7	0.771991283	0.927380291	7
rabn-5	F01F1.4	0.771991283	0.927380291	7
unc-68	K11C4.5	0.773147837	0.927380291	32
cdh-12	Y71D11A.1	0.775535007	0.927380291	16
unc-52	ZC101.2	0.777235623	0.927380291	28
mrp-3	E03G2.2	0.777795003	0.927380291	15
dcaf-1	ZK1251.9	0.779174264	0.927380291	11
twk-11	F20A1.7	0.779232606	0.927380291	12
F35H10.10	F35H10.10	0.779751127	0.927380291	15
ret-1	W06A7.3	0.779857161	0.927380291	15
C27F2.8	C27F2.8	0.780518437	0.927380291	10
sca-1	K11D9.2	0.781599442	0.927380291	7
R06B10.2	R06B10.2	0.781599442	0.927380291	7
T05H10.1	T05H10.1	0.781599442	0.927380291	7
epg-3	Y37D8A.22	0.781599442	0.927380291	7
Y49F6A.1	Y49F6A.1	0.781599442	0.927380291	7
rme-8	F18C12.2	0.782717698	0.927380291	12
F36H2.3	F36H2.3	0.782918256	0.927380291	8
Y48E1B.3	Y48E1B.3	0.784003243	0.927380291	7
F36A2.13	F36A2.13	0.784098029	0.927380291	16
npp-21	R07G3.3	0.78814854	0.927380291	9
sop-3	Y71F9B.10	0.78814854	0.927380291	9
F11C1.5	F11C1.5	0.788668515	0.927380291	12
tag-232	T18H9.7	0.78920631	0.927380291	9
ttn-1	W06H8.8	0.790061101	0.927380291	86
dog-1	F33H2.1	0.791106233	0.927380291	7
lin-40	T27C4.4	0.791106233	0.927380291	7
spe-41	K01A11.4	0.791106233	0.927380291	7
nfi-1	ZK1290.4	0.791106233	0.927380291	7
K07E3.1	K07E3.1	0.793072453	0.927380291	10
C14C10.4	C14C10.4	0.79386072	0.927380291	7
Y41E3.11	Y41E3.11	0.794668239	0.927380291	10
C13B4.1	C13B4.1	0.795990718	0.927380291	9
dyf-2	ZK520.3	0.798859547	0.927380291	11
fln-1	Y66H1B.2	0.801624023	0.927380291	15
dyf-14	F35D11.11	0.802317978	0.927380291	11
F26C11.3	F26C11.3	0.803623294	0.927380291	14
hum-4	F46C3.3	0.804141754	0.927380291	17
wrm-1	B0336.1	0.806005399	0.927380291	8
par-3	F54E7.3	0.806076027	0.927380291	9
R09H10.5	R09H10.5	0.806076027	0.927380291	9
C08H9.2	C08H9.2	0.808324427	0.927380291	10
Y66D12A.14	Y66D12A.14	0.808424345	0.927380291	23
tag-315	ZK856.13	0.808625305	0.927380291	7
unc-71	Y37D8A.13	0.81146229	0.927380291	11
gfi-3	M163.4	0.815192424	0.927380291	10
C25A8.4	C25A8.4	0.817186262	0.927380291	9
rsr-1	F28D9.1	0.817655838	0.927380291	8
ocr-2	T09A12.3	0.817655838	0.927380291	8
R05H10.2	R05H10.2	0.817788143	0.927380291	7
Y39B6A.30	Y39B6A.30	0.817788143	0.927380291	7
tep-1	ZK337.1	0.821844667	0.927380291	10
mec-1	T07H8.4	0.822774237	0.927380291	14
cpsf-2	F09G2.4	0.82681279	0.927380291	7
mup-4	K07D8.1	0.82842433	0.927380291	10
col-99	F29C4.8	0.828434281	0.927380291	12
F32B4.8	F32B4.8	0.828731297	0.927380291	7
H10E21.5	H10E21.5	0.828752548	0.927380291	7
ptp-1	C48D5.2	0.829441597	0.927380291	10
unc-103	C30D11.1	0.830408848	0.927380291	11
viln-1	C10H11.1	0.831365503	0.927380291	7
glr-5	ZC196.7	0.832602434	0.927380291	7
F16B4.3	F16B4.3	0.832604988	0.927380291	7
drag-1	Y71G12B.16	0.832604988	0.927380291	7
frm-1	ZK270.2	0.83390828	0.927380291	18
gld-3	T07F8.3	0.840082389	0.927380291	7
cdtl-7	B0285.1	0.840082389	0.927380291	7
chtl-1	F35C8.7	0.840082389	0.927380291	7
ptr-24	F46G10.5	0.840082389	0.927380291	7
clec-21	T07H3.4	0.84070275	0.927380291	8
F52C12.4	F52C12.4	0.840786316	0.927380291	7
F30H5.3	F30H5.3	0.84131854	0.927380291	11
klp-12	T01G1.1	0.845241595	0.927380291	13
tps-1	ZK54.2	0.845654987	0.927380291	10
F33H2.5	F33H2.5	0.84715843	0.927380291	9
pod-2	W09B6.1	0.84715843	0.927380291	9
K04H4.2	K04H4.2	0.848138463	0.927380291	8
T07C12.12	T07C12.12	0.848661622	0.927380291	7
mpz-1	C52A11.4	0.848694965	0.927380291	20
mlk-1	K11D12.10	0.848926504	0.927380291	11
eat-3	D2013.5	0.849409568	0.927380291	7
shc-2	T27F7.2	0.853414898	0.927380291	8
rig-1	K09E2.4	0.85411686	0.927380291	9
Y48G8AL.1	Y48G8AL.1	0.85411686	0.927380291	9
pro-2	C07E3.2	0.857860194	0.927380291	7
F46H5.3	F46H5.3	0.857860194	0.927380291	7
R155.2	R155.2	0.857860194	0.927380291	7
ZK632.7	ZK632.7	0.857860194	0.927380291	7
F16B12.6	F16B12.6	0.858308007	0.927380291	9
F40E12.2	F40E12.2	0.860747586	0.927380291	9
T07C4.10	T07C4.10	0.863198744	0.927380291	8
T25C12.3	T25C12.3	0.863198744	0.927380291	8
npp-3	K12D12.2	0.865389221	0.927380291	10
npp-14	C03D6.4	0.865664525	0.927380291	7
C05C8.8	C05C8.8	0.866128653	0.927380291	7
C35A5.4	C35A5.4	0.866128653	0.927380291	7
daf-21	C47E8.5	0.866128653	0.927380291	7
pst-1	M03F8.2	0.866128653	0.927380291	7
lst-2	R160.7	0.866128653	0.927380291	7
T13C2.6	T13C2.6	0.866128653	0.927380291	7
Y53F4B.9	Y53F4B.9	0.866128653	0.927380291	7
tag-341	ZK669.1	0.866128653	0.927380291	7
C50B6.7	C50B6.7	0.867659795	0.927380291	8
pyr-1	D2085.1	0.867659795	0.927380291	8
W05F2.4	W05F2.4	0.867680959	0.927380291	16
cbp-1	R10E11.1	0.869991783	0.927380291	21
rig-4	Y42H9B.2	0.870206537	0.927380291	12
acdh-12	E04F6.5	0.870699588	0.927380291	7
epi-1	K08C7.3	0.87137706	0.927380291	14
ZK430.5	ZK430.5	0.87146349	0.927380291	10
chs-2	F48A11.1	0.872512022	0.927380291	14
C04E6.11	C04E6.11	0.872743524	0.927380291	8
T19A5.1	T19A5.1	0.873358497	0.927380291	9
K02C4.3	K02C4.3	0.874205529	0.927380291	7
R07E3.6	R07E3.6	0.874205529	0.927380291	7
T07C12.8	T07C12.8	0.874205529	0.927380291	7
Y6B3B.3	Y6B3B.3	0.874205529	0.927380291	7
F32A7.5	F32A7.5	0.874807816	0.927380291	8
unc-41	C27H6.1	0.874807816	0.927380291	8
F09E5.2	F09E5.2	0.874807816	0.927380291	8
mtk-1	B0414.7	0.874807816	0.927380291	8
toe-1	ZK430.1	0.877088112	0.927380291	9
toca-2	K08E3.3	0.877447727	0.927380291	9
unc-84	F54B11.3	0.877547427	0.927380291	9
unc-40	T19B4.7	0.877574894	0.927380291	9
egl-27	C04A2.3	0.881966487	0.927380291	8
nhl-1	F54G8.4	0.881966487	0.927380291	8
B0303.4	B0303.4	0.882081636	0.927380291	7
C11E4.6	C11E4.6	0.882081636	0.927380291	7
saps-1	C47G2.5	0.882081636	0.927380291	7
ttll-5	C55A6.2	0.882081636	0.927380291	7
F25G6.1	F25G6.1	0.882081636	0.927380291	7
usp-48	F30A10.10	0.882081636	0.927380291	7
F35B3.7	F35B3.7	0.882081636	0.927380291	7
F52G3.3	F52G3.3	0.882081636	0.927380291	7
F54C4.3	F54C4.3	0.882081636	0.927380291	7
F54D8.6	F54D8.6	0.882081636	0.927380291	7
F56C9.3	F56C9.3	0.882081636	0.927380291	7
mca-1	W09C2.3	0.882081636	0.927380291	7
cutl-24	Y38C1AA.5	0.882081636	0.927380291	7
spat-2	Y48A6B.13	0.882081636	0.927380291	7
Y76A2B.2	Y76A2B.2	0.882081636	0.927380291	7
pgp-3	ZK455.7	0.88529374	0.927380291	12
osm-7	T05D4.4	0.885779819	0.927380291	9
D2045.2	D2045.2	0.887434646	0.927380291	15
ain-2	B0041.2	0.887786728	0.927380291	8
F57C7.4	F57C7.4	0.888422569	0.927380291	8
utx-1	D2021.1	0.888805797	0.927380291	8
csr-1	F20D12.1	0.888805797	0.927380291	8
F36G3.1	F36G3.1	0.888805797	0.927380291	8
cid-1	K10D2.3	0.888805797	0.927380291	8
tol-1	C07F11.1	0.889834339	0.927380291	9
mec-4	T01C8.7	0.889834339	0.927380291	9
eel-1	Y67D8C.5	0.891138617	0.927380291	18
rskd-1	F55C5.7	0.895461999	0.927380291	8
M151.2	M151.2	0.895461999	0.927380291	8
ppk-3	VF11C1L.1	0.895461999	0.927380291	8
cha-1	ZC416.8	0.895461999	0.927380291	8
unc-17	ZC416.8	0.895461999	0.927380291	8
C08B11.3	C08B11.3	0.896276656	0.927380291	7
ZC376.6	ZC376.6	0.896276656	0.927380291	7
dop-5	T02E9.3	0.896276656	0.927380291	7
gon-2	T01H8.5	0.897427712	0.927380291	10
mes-1	F54F7.5	0.897427712	0.927380291	10
F14E5.2	F14E5.2	0.900035626	0.927380291	11
C13F10.4	C13F10.4	0.90114534	0.927380291	9
pgp-12	F22E10.1	0.901473013	0.927380291	9
F52B5.3	F52B5.3	0.901473013	0.927380291	9
eea-1	T10G3.5	0.901929561	0.927380291	8
pad-1	Y18D10A.13	0.902628922	0.927380291	10
K02D10.1	K02D10.1	0.903525849	0.927380291	7
ZK484.4	ZK484.4	0.903525849	0.927380291	7
F22E12.1	F22E12.1	0.903899631	0.927380291	7
npp-6	F56A3.3	0.904189034	0.927380291	11
cdh-1	R10F2.1	0.90476126	0.927380291	17
sur-2	F39B2.4	0.907892891	0.92976007	13
abl-1	M79.1	0.91213753	0.932166535	9
top-2	K12D12.1	0.912510398	0.932166535	10
pac-1	C04D8.1	0.912678733	0.932166535	9
C53A5.5	C53A5.5	0.913529661	0.932206267	8
Y43F8B.3	Y43F8B.3	0.914624984	0.932495099	13
rbf-1	F37A4.7	0.915996764	0.932649517	7
mog-5	EEED8.5	0.917507709	0.932649517	9
C46E1.3	C46E1.3	0.918026092	0.932649517	9
Y105C5A.24	Y105C5A.24	0.918026092	0.932649517	9
H06O01.2	H06O01.2	0.919426806	0.93324666	8
cdh-3	ZK112.7	0.925116763	0.938141967	8
C09G1.2	C09G1.2	0.926757656	0.938141967	10
lam-2	C54D1.5	0.926858528	0.938141967	11
dpy-21	Y59A8B.1	0.929089498	0.938141967	13
T28B8.3	T28B8.3	0.929332026	0.938141967	7
let-418	F26F12.7	0.930037347	0.938141967	14
tag-80	Y2C2A.1	0.930528621	0.938141967	11
F38B6.4	F38B6.4	0.931203147	0.938141967	10
C34F6.9	C34F6.9	0.932223351	0.938141967	16
Y102A11A.3	Y102A11A.3	0.932421589	0.938141967	9
tag-218	K07D4.7	0.93410762	0.939015366	14
Y7A9A.1	Y7A9A.1	0.936084916	0.940179775	8
rbc-2	Y54F10AM.10	0.945090177	0.948394688	14
F26H9.8	F26H9.8	0.947346558	0.949828689	10
twk-2	T12C9.3	0.951082842	0.952742673	12
cogc-3	Y71F9AM.4	0.959398929	0.960235371	8
C06B8.7	C06B8.7	0.969428404	0.969428404	17
