# Supplementary material for: Accelerating Gene Discovery by Phenotyping Whole-Genome Sequenced Multi-mutation Strains and Using the Sequence Kernel Association Test (SKAT)
Source: PLoS Genet. 2016 Aug 10;12(8):e1006235. doi: 10.1371/journal.pgen.1006235 (PMC4980031; doi:10.1371/journal.pgen.1006235)
Supplement: S4 Table — (CSV) [file pgen.1006235.s014.csv]

public_gene_name	sequence	p-value	FDR_adjusted_p-value	number_of_strains_with_mutations
osm-1	T27B1.1	2.71208228408426e-06	0.00311347046212873	14
F01D4.9	F01D4.9	1.40985622985035e-05	0.008092574759341	7
che-3	F18C12.1	3.6059962139845e-05	0.0137989455121807	21
mdf-1	C50F4.11	0.000810522934530544	0.199893342903619	8
cnt-1	Y17G7B.15	0.000870615604980918	0.199893342903619	8
R06F6.8	R06F6.8	0.00307914073901172	0.308716367806801	10
lars-1	R74.1	0.00379104856360457	0.308716367806801	8
col-135	M199.5	0.00399071012589003	0.308716367806801	7
dcr-1	K12H4.8	0.0040611896502416	0.308716367806801	11
aman-2	F58H1.1	0.00432780571786451	0.308716367806801	9
M106.4	M106.4	0.00450157614307534	0.308716367806801	8
unc-70	K11C4.3	0.00457297519807898	0.308716367806801	14
jac-1	Y105C5B.21	0.0046345169149824	0.308716367806801	11
din-1	F07A11.6	0.00506670057393888	0.308716367806801	17
pkc-1	F57F5.5	0.00523368987236528	0.308716367806801	7
C28H8.3	C28H8.3	0.0052371535968414	0.308716367806801	9
ZK1010.5	ZK1010.5	0.00568859202716188	0.308716367806801	9
F54G2.1	F54G2.1	0.00585636324345717	0.308716367806801	15
dlg-1	C25F6.2	0.00589152270387427	0.308716367806801	11
cls-2	R107.6	0.00591059857042575	0.308716367806801	8
rbc-1	F54E4.1	0.00597502618332402	0.308716367806801	19
C26H9A.2	C26H9A.2	0.00603791942748411	0.308716367806801	16
hcp-6	Y110A7A.1	0.00618508402400386	0.308716367806801	12
F43D9.1	F43D9.1	0.00702045199114965	0.335811620243325	7
glr-4	C06A8.9	0.00849802556212398	0.382062565715547	7
pld-1	C04G6.3	0.00918554609073641	0.382062565715547	14
Y17G7B.19	Y17G7B.19	0.00958158496514938	0.382062565715547	8
lem-3	F42H11.2	0.010014410765073	0.382062565715547	7
C14B4.2	C14B4.2	0.0100495178556272	0.382062565715547	8
F49B2.6	F49B2.6	0.0102343188957752	0.382062565715547	9
Y57A10A.1	Y57A10A.1	0.0105173532209542	0.382062565715547	9
Y69H2.3	Y69H2.3	0.0107222048077913	0.382062565715547	7
ZK1025.3	ZK1025.3	0.0110351380816853	0.382062565715547	7
hlb-1	T21H8.1	0.0115734066251904	0.382062565715547	7
R04B3.3	R04B3.3	0.011799817477758	0.382062565715547	8
C34F6.10	C34F6.10	0.0119810560677349	0.382062565715547	11
scp-1	D2013.8	0.0132757649176372	0.408753736875318	9
T26A8.4	T26A8.4	0.0135301759592875	0.408753736875318	8
itx-1	W03D8.6	0.0141662913836496	0.411379600148456	9
glh-4	T12F5.3	0.0143337839772981	0.411379600148456	12
ZC455.1	ZC455.1	0.0154507597056761	0.430883263076186	9
unc-44	B0350.2	0.0157640218198605	0.430883263076186	38
F58G1.1	F58G1.1	0.0165477164659861	0.432498488402067	8
Y46E12BL.2	Y46E12BL.2	0.0165765971164555	0.432498488402067	10
Y110A7A.9	Y110A7A.9	0.0180183492551749	0.442464897169981	8
rnp-6	Y47G6A.20	0.018091661193443	0.442464897169981	7
T19D12.4	T19D12.4	0.0183142171001691	0.442464897169981	7
H11E01.3	H11E01.3	0.0187775885067253	0.442464897169981	14
D1044.6	D1044.6	0.0203008888855291	0.442464897169981	8
T19D12.1	T19D12.1	0.0207972054092683	0.442464897169981	12
F52C9.1	F52C9.1	0.0208197314491242	0.442464897169981	11
ulp-2	Y38A8.3	0.021123444530939	0.442464897169981	8
sor-1	ZK1236.3	0.0218686959817815	0.442464897169981	7
rha-2	C06E1.10	0.0218808567333428	0.442464897169981	9
set-5	C47E8.8	0.0219294738612423	0.442464897169981	10
Y67A10A.3	Y67A10A.3	0.022137495469827	0.442464897169981	7
vars-2	Y87G2A.5	0.0223780614509381	0.442464897169981	8
glo-4	F07C3.4	0.0230854153448682	0.442464897169981	8
cca-1	C54D2.5	0.0231575352837203	0.442464897169981	10
E02H9.5	E02H9.5	0.0235073304193737	0.442464897169981	7
T16G12.1	T16G12.1	0.0244498114063063	0.442464897169981	22
tra-1	Y47D3A.6	0.024567401241802	0.442464897169981	7
C16B8.2	C16B8.2	0.0245878358972147	0.442464897169981	7
nlg-1	C40C9.5	0.0246670325948422	0.442464897169981	7
unc-89	C09D1.1	0.0256115368482623	0.452339143104695	45
C12D8.1	C12D8.1	0.0261050451649009	0.454069573474336	7
D1044.2	D1044.2	0.0267288545510814	0.457980970517037	8
rict-1	F29C12.3	0.0279666624073671	0.466313750202452	15
rhgf-1	F13E6.6	0.0284152156902321	0.466313750202452	8
pqn-75	W03D2.1	0.0288614524766866	0.466313750202452	7
tag-241	C34E11.3	0.0289570919760438	0.466313750202452	9
mca-3	Y67D8C.10	0.0292461585492827	0.466313750202452	7
B0334.3	B0334.3	0.0310820082086934	0.488796512651782	10
C08G5.1	C08G5.1	0.032180163352526	0.499227399036485	10
zoo-1	Y105E8A.26	0.0338951079807983	0.507236452203267	8
Y70C5C.1	Y70C5C.1	0.0343324807621418	0.507236452203267	8
hecd-1	C34D4.14	0.0343872195967641	0.507236452203267	21
Y16B4A.2	Y16B4A.2	0.0344638007594554	0.507236452203267	14
ceh-44	Y54F10AM.4	0.0376737978788819	0.547462278037423	10
Y54E2A.4	Y54E2A.4	0.0434199240789896	0.623075910533501	13
unc-22	ZK617.1	0.0441179951062738	0.625046754793986	54
unc-104	C52E12.2	0.044646196770999	0.625046754793986	8
F55H12.3	F55H12.3	0.0453911809173095	0.627820189073149	16
unc-2	T02C5.5	0.0475524803194337	0.644099568814991	17
ekl-6	T16G12.5	0.0476902990847337	0.644099568814991	10
wdr-23	D2030.9	0.0486203041716189	0.644993689369323	9
Y38A10A.2	Y38A10A.2	0.0488801837762466	0.644993689369323	7
C42C1.8	C42C1.8	0.0514540670827225	0.647935210298427	7
Y38F2AR.12	Y38F2AR.12	0.0517264914160056	0.647935210298427	11
ect-2	T19E10.1	0.0522715461629736	0.647935210298427	9
vps-34	B0025.1	0.0522909042783553	0.647935210298427	8
afd-1	W03F11.6	0.0529041382511136	0.647935210298427	11
C26B9.5	C26B9.5	0.0529826610769153	0.647935210298427	7
xrn-1	Y39G8C.1	0.0530539283693834	0.647935210298427	14
oac-53	W06G6.1	0.0541387787421517	0.654224399957791	7
F48E3.8	F48E3.8	0.0553022354228273	0.661322565264643	14
Y75B8A.3	Y75B8A.3	0.0561708903282583	0.663990060191712	8
F42C5.10	F42C5.10	0.0569789454914701	0.663990060191712	9
H02F09.3	H02F09.3	0.0575123408336138	0.663990060191712	11
oac-44	T09E11.5	0.0578388554173965	0.663990060191712	7
ZK930.1	ZK930.1	0.0653327470879668	0.719839265152128	8
dnc-1	ZK593.5	0.0658187971979038	0.719839265152128	11
bli-3	F56C11.1	0.0658343079215808	0.719839265152128	10
unc-82	B0496.3	0.0660512593692099	0.719839265152128	9
eps-8	Y57G11C.24	0.0660770007967864	0.719839265152128	7
mig-6	C37C3.6	0.0664659948659631	0.719839265152128	10
F28B1.2	F28B1.2	0.0685874554632329	0.72050250100599	9
hipr-1	ZK370.3	0.0694566481040872	0.72050250100599	8
hda-6	Y51H1A.5	0.0696083013351645	0.72050250100599	7
gcn-1	Y48G9A.3	0.0699419195588742	0.72050250100599	11
W03F11.4	W03F11.4	0.0704016458218457	0.72050250100599	10
unc-80	F25C8.3	0.0710284212181849	0.72050250100599	21
plx-2	K04B12.1	0.0716036880466605	0.72050250100599	15
vab-10	ZK1151.1	0.0716411883488165	0.72050250100599	35
lact-7	C40H5.4	0.0721757731843979	0.72050250100599	7
nsy-1	F59A6.1	0.0745400801703322	0.733663873729569	8
Y51A2D.15	Y51A2D.15	0.075424002041566	0.733663873729569	7
C48E7.6	C48E7.6	0.0759010689865551	0.733663873729569	9
C52E4.5	C52E4.5	0.0762731770505641	0.733663873729569	7
atg-2	M03A8.2	0.0773429165779544	0.733663873729569	25
C25F9.2	C25F9.2	0.0786384269197167	0.733663873729569	9
K02F6.4	K02F6.4	0.0798182791072349	0.733663873729569	9
F55F10.1	F55F10.1	0.0804256333385076	0.733663873729569	21
rod-1	F55G1.4	0.0804873834010729	0.733663873729569	13
dgk-4	F42A9.1	0.0808882365754786	0.733663873729569	7
avr-14	B0207.12	0.0808939701406577	0.733663873729569	7
W05B2.4	W05B2.4	0.081981868637876	0.733663873729569	13
dys-1	F15D3.1	0.0835001081069174	0.733663873729569	26
kin-4	C10C6.1	0.0836324537083384	0.733663873729569	11
pqn-87	Y57A10A.18	0.0837054380195517	0.733663873729569	8
plc-1	F31B12.1	0.0837194838489317	0.733663873729569	12
Y20F4.4	Y20F4.4	0.084617283209627	0.735913947914029	7
anc-1	ZK973.6	0.0883077319126754	0.751780642189055	22
Y47A7.1	Y47A7.1	0.0889276082667506	0.751780642189055	11
C14C11.4	C14C11.4	0.0894536323924608	0.751780642189055	8
F09G2.1	F09G2.1	0.089535211962848	0.751780642189055	7
F59A1.15	F59A1.15	0.089715982560889	0.751780642189055	7
ego-1	F26A3.3	0.0916156736884912	0.75834234454479	7
F58B3.4	F58B3.4	0.091820196769796	0.75834234454479	8
Y71G12B.11	Y71G12B.11	0.0926290840944957	0.759558489574864	15
slo-2	F08B12.3	0.093847356785746	0.764090536099549	8
cpsf-1	Y76B12C.7	0.0949437962054223	0.765396010559715	9
trp-4	Y71A12B.4	0.0953411406881874	0.765396010559715	10
rgl-1	F28B4.2	0.0981672490884322	0.778679980779552	7
dpy-26	C25G4.5	0.0983524365967204	0.778679980779552	12
spat-3	T13H2.5	0.0990578236735676	0.778893024501751	15
F08C6.2	F08C6.2	0.10125552052783	0.790757398407813	8
acs-10	AH10.1	0.103763591934898	0.796869934885795	9
fbn-1	ZK783.1	0.103772081185541	0.796869934885795	15
Y39G10AR.11	Y39G10AR.11	0.104899661647958	0.796869934885795	7
pqn-85	Y43H11AL.3	0.105168698959469	0.796869934885795	8
sep-1	Y47G6A.12	0.105508911239234	0.796869934885795	8
H06I04.5	H06I04.5	0.107734483752516	0.807913637785547	7
acs-17	C46F4.2	0.108378658727329	0.807913637785547	10
ptr-21	Y65B4BR.3	0.110572334649621	0.818948646308162	8
R10E8.6	R10E8.6	0.112236647622265	0.825946611989486	8
F17C11.10	F17C11.10	0.114529618684509	0.837452243629403	7
Y111B2A.4	Y111B2A.4	0.115591622309452	0.839868243109184	9
tat-1	Y49E10.11	0.117016127957734	0.844871162864644	9
vet-6	F44F1.7	0.118913260092213	0.853202641161629	8
C44H9.4	C44H9.4	0.12054942801192	0.859569834519779	8
sax-3	ZK377.2	0.121504858427004	0.86103442885309	8
gei-7	C05E4.9	0.123217994523659	0.867720468475844	7
asic-1	ZK770.1	0.123960066925121	0.867720468475844	7
Y39B6A.23	Y39B6A.23	0.127986090582208	0.880558272126338	7
itr-1	F33D4.2	0.128092437745589	0.880558272126338	13
Y73E7A.2	Y73E7A.2	0.12809514934242	0.880558272126338	8
cutl-27	C29E6.4	0.129043183728271	0.881795088809851	7
B0412.3	B0412.3	0.130492943342401	0.883711619422143	8
F52C12.4	F52C12.4	0.133752105657903	0.883711619422143	7
F14F7.5	F14F7.5	0.13430203819257	0.883711619422143	7
Y39B6A.18	Y39B6A.18	0.135420460201317	0.883711619422143	11
rrf-3	F10B5.7	0.135891990939393	0.883711619422143	8
oga-1	T20B5.3	0.136011920351687	0.883711619422143	8
dcap-2	F52G2.1	0.136431228480045	0.883711619422143	7
scpl-1	B0379.4	0.137065910641617	0.883711619422143	7
cyp-34A1	T10H4.10	0.138414016786674	0.883711619422143	7
ile-2	T04G9.3	0.138590832743548	0.883711619422143	7
ppw-2	Y110A7A.18	0.139190203310133	0.883711619422143	7
F36G9.13	F36G9.13	0.14032844927836	0.883711619422143	9
R11A8.7	R11A8.7	0.140351345441859	0.883711619422143	11
ptr-19	Y39A1B.2	0.141455164395723	0.883711619422143	13
cng-1	F14H8.6	0.141736916088647	0.883711619422143	7
C28G1.4	C28G1.4	0.142607912934179	0.883711619422143	7
W04A4.5	W04A4.5	0.144585554991203	0.883711619422143	9
npp-12	T23H2.1	0.145390877161201	0.883711619422143	8
T23E7.2	T23E7.2	0.146460981802263	0.883711619422143	10
str-208	F26G5.2	0.146771061339358	0.883711619422143	7
cyp-35D1	F14H3.10	0.146878600670213	0.883711619422143	7
vav-1	C35B8.2	0.14709959034009	0.883711619422143	9
W05F2.7	W05F2.7	0.149015938617431	0.883711619422143	8
F56C9.10	F56C9.10	0.150500028209331	0.883711619422143	9
mel-46	T06A10.1	0.152964597121791	0.883711619422143	7
clh-1	T27D12.2	0.153271966238493	0.883711619422143	8
rbr-2	ZK593.4	0.153812521433774	0.883711619422143	7
dis-3	C04G2.6	0.154739234001899	0.883711619422143	7
pyk-2	ZK593.1	0.154741341472131	0.883711619422143	7
K07E3.4	K07E3.4	0.155656069341321	0.883711619422143	7
T20F7.5	T20F7.5	0.155741108786002	0.883711619422143	12
Y64G10A.6	Y64G10A.6	0.155753571681501	0.883711619422143	7
mlt-11	W01F3.3	0.156078923450201	0.883711619422143	15
let-363	B0261.2	0.157168914508895	0.883711619422143	11
eor-2	C44H4.7	0.157560198902377	0.883711619422143	11
ser-1	F59C12.2	0.158828342929785	0.883711619422143	13
Y53F4B.13	Y53F4B.13	0.159096285071839	0.883711619422143	7
vab-19	T22D2.1	0.159537828277988	0.883711619422143	7
Y20C6A.1	Y20C6A.1	0.159594118059513	0.883711619422143	10
sago-1	K12B6.1	0.160495762483086	0.883711619422143	7
lin-15B	ZK662.4	0.161507317847497	0.883711619422143	7
F48E3.3	F48E3.3	0.163322195455541	0.883711619422143	7
pqn-62	T03G11.1	0.164247936419175	0.883711619422143	9
unc-77	C11D2.6	0.164358192025455	0.883711619422143	9
F54F12.1	F54F12.1	0.164789336377984	0.883711619422143	9
tir-1	F13B10.1	0.165136048481474	0.883711619422143	8
scd-2	T10H9.2	0.165503482731499	0.883711619422143	11
nmy-1	F52B10.1	0.167801054538179	0.89183153060106	12
gcy-22	T03D8.5	0.16969605684807	0.897667673098736	8
C16B8.4	C16B8.4	0.171541725676329	0.897667673098736	8
cdtl-7	B0285.1	0.172064127113	0.897667673098736	7
ears-1	ZC434.5	0.172870293107116	0.897667673098736	8
gcy-25	Y105C5B.2	0.174120547060301	0.897667673098736	10
inft-2	F15B9.4	0.174356326419535	0.897667673098736	10
unc-26	JC8.10	0.174747870768135	0.897667673098736	11
ced-11	ZK512.3	0.175783648529138	0.897667673098736	7
hda-4	C10E2.3	0.177284514934283	0.897667673098736	7
gei-8	C14B9.6	0.177418331622753	0.897667673098736	8
C35E7.5	C35E7.5	0.177500489367085	0.897667673098736	13
tag-184	F18C5.3	0.180367218830275	0.906727734824866	9
ZC84.1	ZC84.1	0.180871647451998	0.906727734824866	9
zer-1	T24C4.6	0.182990340925081	0.910239289967332	7
col-106	Y77E11A.15	0.183626289707947	0.910239289967332	7
C09F9.2	C09F9.2	0.183950797275628	0.910239289967332	11
tam-1	F26G5.9	0.188077905862803	0.918347491012187	8
T01H10.8	T01H10.8	0.188390621522678	0.918347491012187	18
prp-8	C50C3.6	0.189559580659495	0.918347491012187	8
pxn-1	ZK994.3	0.191146009620188	0.918347491012187	9
C27B7.7	C27B7.7	0.191366422717262	0.918347491012187	10
D1007.15	D1007.15	0.192112281013927	0.918347491012187	11
dyn-1	C02C6.1	0.193342423240382	0.918347491012187	8
F22G12.5	F22G12.5	0.193912318807273	0.918347491012187	11
lgx-1	C54G7.3	0.194986662273293	0.918347491012187	11
ksr-1	F13B9.5	0.195351619301786	0.918347491012187	10
gcy-14	ZC412.2	0.196475498779077	0.918347491012187	9
otpl-5	F45F2.5	0.196673265364744	0.918347491012187	7
agl-1	R06A4.8	0.197155444452502	0.918347491012187	14
cutl-25	Y55D5A.6	0.197443964194491	0.918347491012187	7
F20D12.2	F20D12.2	0.197588702334504	0.918347491012187	7
cogc-5	C43E11.11	0.199787060478041	0.924628649811941	8
ZC116.3	ZC116.3	0.200815241533439	0.924628649811941	14
dpy-1	M01E10.2	0.202311203738625	0.924628649811941	11
K09C4.10	K09C4.10	0.203237215742629	0.924628649811941	9
ssl-1	Y111B2A.22	0.206023120772079	0.924628649811941	10
crn-3	C14A4.4	0.20683566545268	0.924628649811941	7
K06A9.1	K06A9.1	0.207826323480087	0.924628649811941	9
let-526	C01G8.9	0.208028881111386	0.924628649811941	9
mltn-13	F25F6.1	0.208063266548642	0.924628649811941	7
cpna-2	B0228.4	0.209244410241404	0.924628649811941	54
F01G4.3	F01G4.3	0.210050937057552	0.924628649811941	7
cdh-7	R05H10.6	0.211583709952236	0.924628649811941	11
egl-27	C04A2.3	0.215315142619778	0.924628649811941	8
abt-5	Y53C10A.9	0.215908088678336	0.924628649811941	11
C14H10.2	C14H10.2	0.216881002470989	0.924628649811941	7
mrp-5	F14F4.3	0.217076380924462	0.924628649811941	11
T01C4.1	T01C4.1	0.217132898758527	0.924628649811941	11
B0511.12	B0511.12	0.219395141779021	0.924628649811941	9
dpf-4	F01F1.5	0.219862463413437	0.924628649811941	8
pgp-9	C47A10.1	0.225466671927778	0.924628649811941	11
lsy-12	R07B5.9	0.226195131180551	0.924628649811941	11
T28C6.7	T28C6.7	0.226420228138623	0.924628649811941	8
F19H6.3	F19H6.3	0.227073894515509	0.924628649811941	7
sop-3	Y71F9B.10	0.227188721672519	0.924628649811941	9
hum-8	Y66H1A.6	0.227426011391217	0.924628649811941	8
B0336.3	B0336.3	0.228799135206226	0.924628649811941	7
frm-9	F31B12.3	0.22892773495957	0.924628649811941	11
zfp-1	F54F2.2	0.231549528069088	0.924628649811941	10
lrp-1	F29D11.1	0.234170241741953	0.924628649811941	24
sma-1	R31.1	0.235150446157365	0.924628649811941	28
kin-25	B0302.1	0.235993514689862	0.924628649811941	12
T04G9.1	T04G9.1	0.236481605287973	0.924628649811941	9
C17B7.5	C17B7.5	0.23653493167123	0.924628649811941	7
mrp-6	F20B6.3	0.238432393719429	0.924628649811941	7
F11C1.5	F11C1.5	0.238561252898089	0.924628649811941	12
toe-4	W02A11.3	0.239068094333497	0.924628649811941	7
asp-1	Y39B6A.20	0.240648152173485	0.924628649811941	7
iffb-1	Y54F10BM.2	0.244293165255843	0.924628649811941	9
pll-1	K10F12.3	0.245272767983735	0.924628649811941	7
M70.3	M70.3	0.245407467758517	0.924628649811941	7
F27C1.11	F27C1.11	0.246254524266649	0.924628649811941	15
K08A2.4	K08A2.4	0.246312707264959	0.924628649811941	9
dpy-22	F47A4.2	0.246359925474442	0.924628649811941	20
T12G3.1	T12G3.1	0.247430512182843	0.924628649811941	7
pyc-1	D2023.2	0.250060411331884	0.924628649811941	10
unc-16	ZK1098.10	0.252515830347737	0.924628649811941	11
F40G12.3	F40G12.3	0.252776754279705	0.924628649811941	11
Y59A8A.2	Y59A8A.2	0.25402557953881	0.924628649811941	7
cle-1	C36B1.1	0.254258655623153	0.924628649811941	7
ZC84.6	ZC84.6	0.255742935095072	0.924628649811941	8
dpyd-1	C25F6.3	0.256025838028369	0.924628649811941	10
rrf-2	M01G12.12	0.256308332430903	0.924628649811941	10
nas-39	F38E9.2	0.256426025307566	0.924628649811941	8
cbd-1	H02I12.1	0.257596060289131	0.924628649811941	9
jip-1	F56D12.4	0.258364032520566	0.924628649811941	8
bus-8	T23F2.1	0.258515767807615	0.924628649811941	13
lad-2	Y54G2A.25	0.258582360260413	0.924628649811941	10
hum-7	F56A6.2	0.259316611247216	0.924628649811941	8
grl-25	ZK643.8	0.260373806803594	0.924628649811941	13
tbc-17	Y46G5A.1	0.260523086926797	0.924628649811941	12
Y38H6C.14	Y38H6C.14	0.260925368218763	0.924628649811941	11
polq-1	W03A3.2	0.262790194466754	0.924628649811941	10
alp-1	T11B7.4	0.263202259717523	0.924628649811941	10
F43C1.1	F43C1.1	0.263696922174483	0.924628649811941	8
ptr-6	C54A12.1	0.264168997679389	0.924628649811941	7
clec-125	W09G10.6	0.265520362710806	0.924628649811941	8
hmr-1	W02B9.1	0.266387912911913	0.924628649811941	11
vglu-3	T07A5.3	0.268312713851761	0.924628649811941	7
mup-4	K07D8.1	0.271497201234362	0.924628649811941	10
pgp-5	C05A9.1	0.271551352954271	0.924628649811941	9
Y92H12A.5	Y92H12A.5	0.271818370873023	0.924628649811941	8
F41E6.11	F41E6.11	0.271819402193932	0.924628649811941	7
catp-2	C02E7.1	0.272340751733805	0.924628649811941	7
ZK856.12	ZK856.12	0.273680316876714	0.924628649811941	7
F59E12.9	F59E12.9	0.274048719423666	0.924628649811941	10
sma-9	T05A10.1	0.274065887841519	0.924628649811941	16
H40L08.3	H40L08.3	0.274864560084389	0.924628649811941	8
cand-1	Y102A5A.1	0.275121289153193	0.924628649811941	8
catp-3	C09H5.2	0.275895489012733	0.924628649811941	10
F35A5.1	F35A5.1	0.27850038283815	0.924628649811941	15
gon-1	F25H8.3	0.278956444015121	0.924628649811941	9
sec-24.2	ZC518.2	0.280205382290817	0.924628649811941	8
syp-4	H27M09.3	0.28096595129818	0.924628649811941	7
Y38C9A.1	Y38C9A.1	0.281951538515079	0.924628649811941	7
hdl-1	ZK829.2	0.282148589745646	0.924628649811941	7
myo-3	K12F2.1	0.282300016770404	0.924628649811941	15
F31C3.3	F31C3.3	0.282494730487583	0.924628649811941	7
B0252.1	B0252.1	0.283034569312827	0.924628649811941	8
mrp-3	E03G2.2	0.284007623352682	0.924628649811941	15
gei-15	M03A8.4	0.285150960989973	0.924628649811941	7
ZC373.4	ZC373.4	0.285961085766633	0.924628649811941	7
B0416.1	B0416.1	0.286500698529816	0.924628649811941	12
pde-3	E01F3.1	0.287539538247168	0.924628649811941	10
crb-1	F11C7.4	0.287556189430894	0.924628649811941	8
K10C2.1	K10C2.1	0.288006224450096	0.924628649811941	16
dkf-2	T25E12.4	0.288290568929399	0.924628649811941	10
bpl-1	F13H8.10	0.288893060183295	0.924628649811941	16
R06A4.2	R06A4.2	0.289043135473672	0.924628649811941	7
oxi-1	Y39A1C.2	0.289609347557146	0.924628649811941	10
pqn-55	R09E10.7	0.290138875589713	0.924628649811941	15
F39B2.8	F39B2.8	0.290391174709932	0.924628649811941	7
lip-1	C05B10.1	0.290475304064968	0.924628649811941	7
F36A2.13	F36A2.13	0.290930031711505	0.924628649811941	16
npa-1	VC5.3	0.29233632033638	0.924628649811941	9
F25E5.1	F25E5.1	0.29239690087924	0.924628649811941	7
unc-79	E03A3.6	0.292899506111437	0.924628649811941	9
plx-1	Y55F3AL.1	0.29515225040132	0.924628649811941	12
Y43C5A.2	Y43C5A.2	0.29612760117749	0.924628649811941	7
bmk-1	F23B12.8	0.29770634619201	0.924628649811941	9
mrp-4	F21G4.2	0.299983303443777	0.924628649811941	16
myo-2	T18D3.4	0.304382585025377	0.924628649811941	11
R02F2.2	R02F2.2	0.305544852365823	0.924628649811941	8
spd-5	F56A3.4	0.305606982193692	0.924628649811941	10
rskn-2	C54G4.1	0.306318884760501	0.924628649811941	10
smg-3	Y73B6BL.18	0.306363076507991	0.924628649811941	8
daf-5	W01G7.1	0.307446053240988	0.924628649811941	8
trp-2	R06B10.4	0.311146278970978	0.924628649811941	8
F37A4.4	F37A4.4	0.312062672720769	0.924628649811941	11
T23H2.3	T23H2.3	0.312362346588064	0.924628649811941	7
haf-6	Y48G8AL.11	0.312827583562446	0.924628649811941	7
lam-3	T22A3.8	0.312858703080347	0.924628649811941	11
ZK822.1	ZK822.1	0.31410914749746	0.924628649811941	8
T24C12.3	T24C12.3	0.314661599489904	0.924628649811941	9
C49C3.4	C49C3.4	0.314955929015582	0.924628649811941	10
K02B12.7	K02B12.7	0.315064190088675	0.924628649811941	7
T06D4.3	T06D4.3	0.316787721248377	0.924628649811941	8
fer-1	F43G9.6	0.317565470917342	0.924628649811941	10
F34D10.6	F34D10.6	0.3176573467377	0.924628649811941	8
fbxc-30	R07C3.15	0.318906497468608	0.924628649811941	7
T06D8.1	T06D8.1	0.321634287275256	0.924628649811941	15
Y69A2AR.19	Y69A2AR.19	0.322313917816755	0.924628649811941	9
taf-1	W04A8.7	0.322716390586987	0.924628649811941	12
F46G10.2	F46G10.2	0.323024757296925	0.924628649811941	7
ifp-1	C43C3.1	0.323098016032027	0.924628649811941	8
K03H1.5	K03H1.5	0.323235893454512	0.924628649811941	10
lam-1	W03F8.5	0.323281829255818	0.924628649811941	7
set-9	F15E6.1	0.32377739629217	0.924628649811941	7
Y55F3BR.2	Y55F3BR.2	0.324192547338189	0.924628649811941	10
Y69H2.10	Y69H2.10	0.326990944002757	0.924628649811941	10
E01G6.1	E01G6.1	0.32797619598732	0.924628649811941	10
ppfr-1	F16A11.3	0.328176133511507	0.924628649811941	7
msh-6	Y47G6A.11	0.328559714626851	0.924628649811941	7
F32D1.3	F32D1.3	0.329558152227384	0.924628649811941	8
Y54E10A.11	Y54E10A.11	0.329846085640745	0.924628649811941	8
abts-1	F52B5.1	0.329856354715001	0.924628649811941	7
smg-1	C48B6.6	0.330060336853028	0.924628649811941	7
nhr-271	T03E6.3	0.331033519182491	0.924628649811941	7
igcm-3	T02C5.3	0.331997452879388	0.924628649811941	8
C29H12.5	C29H12.5	0.332145108252127	0.924628649811941	7
F41G4.7	F41G4.7	0.333132010421485	0.924628649811941	9
rbg-1	F20D1.6	0.333258711963626	0.924628649811941	8
mrp-7	Y43F8C.12	0.334627133439542	0.924628649811941	10
C05C10.2	C05C10.2	0.334718879327107	0.924628649811941	9
T05C3.2	T05C3.2	0.334941811546021	0.924628649811941	10
T26A5.5	T26A5.5	0.336047770692064	0.924628649811941	7
C09G1.4	C09G1.4	0.336458843424641	0.924628649811941	7
Y44E3A.6	Y44E3A.6	0.338507599491037	0.924628649811941	7
sym-2	ZK1067.6	0.339117566954071	0.924628649811941	8
Y67D8C.9	Y67D8C.9	0.339250866343668	0.924628649811941	8
xol-1	C18A11.5	0.34053876883109	0.924628649811941	9
H10E21.5	H10E21.5	0.34075261792507	0.924628649811941	7
gcy-13	F23H12.6	0.340780487334866	0.924628649811941	7
Y73F8A.5	Y73F8A.5	0.342047018094932	0.924628649811941	7
F02C9.2	F02C9.2	0.343661887876316	0.924628649811941	7
blmp-1	F25D7.3	0.344484800609146	0.924628649811941	8
F07G11.9	F07G11.9	0.345676120340544	0.924628649811941	9
Y113G7C.1	Y113G7C.1	0.347690242382835	0.924628649811941	16
F55E10.6	F55E10.6	0.348306464044024	0.924628649811941	7
K04C2.2	K04C2.2	0.348306464044024	0.924628649811941	7
btf-1	F15D4.1	0.348819411794481	0.924628649811941	11
math-38	T07H3.3	0.348901621050239	0.924628649811941	8
pqn-41	F53A3.4	0.348910271210656	0.924628649811941	9
npp-10	ZK328.5	0.349270103165101	0.924628649811941	11
M02G9.1	M02G9.1	0.349950287795993	0.924628649811941	7
C27H5.2	C27H5.2	0.350913659332239	0.924628649811941	8
mel-28	C38D4.3	0.35116991322495	0.924628649811941	11
lov-1	ZK945.9	0.35197406654433	0.924628649811941	13
F13H8.2	F13H8.2	0.352300399311879	0.924628649811941	8
T11G6.2	T11G6.2	0.352965537559858	0.924628649811941	7
C17G10.6	C17G10.6	0.353442465196413	0.924628649811941	7
xpc-1	Y76B12C.2	0.353606777211848	0.924628649811941	11
F40F4.6	F40F4.6	0.354420225868782	0.924628649811941	10
cpb-3	B0414.5	0.354649637404391	0.924628649811941	8
col-98	F14F7.1	0.354766651429156	0.924628649811941	7
ncx-1	Y113G7A.4	0.355016884236096	0.924628649811941	10
unc-83	W01A11.3	0.356435636053807	0.924628649811941	7
Y32B12B.2	Y32B12B.2	0.357674541337945	0.924628649811941	9
Y82E9BR.18	Y82E9BR.18	0.358411164621637	0.924628649811941	8
Y48E1A.1	Y48E1A.1	0.358746661490803	0.924628649811941	12
sdc-3	C25D7.3	0.358978399834534	0.924628649811941	18
che-11	C27A7.4	0.360186179430268	0.924628649811941	9
F54E2.4	F54E2.4	0.360380689556404	0.924628649811941	8
lim-4	ZC64.4	0.360511226321558	0.924628649811941	7
tag-208	Y45F10D.13	0.360535934061013	0.924628649811941	7
F47G9.4	F47G9.4	0.361035216821097	0.924628649811941	7
pad-1	Y18D10A.13	0.36159401586651	0.924628649811941	10
smg-8	K04B12.3	0.361887971490174	0.924628649811941	7
nfi-1	ZK1290.4	0.361899159146417	0.924628649811941	7
F13D2.1	F13D2.1	0.362098728238896	0.924628649811941	10
T05A7.11	T05A7.11	0.362144239374806	0.924628649811941	7
trr-1	C47D12.1	0.362593816269381	0.924628649811941	15
F59A6.3	F59A6.3	0.362724924516634	0.924628649811941	8
ark-1	C01C7.1	0.36276381779462	0.924628649811941	7
M176.10	M176.10	0.363246969568977	0.924628649811941	7
F23A7.5	F23A7.5	0.364438964650831	0.925610467741492	9
F32B4.8	F32B4.8	0.367445365737742	0.925907645186409	7
tag-279	F18E9.5	0.367514795865935	0.925907645186409	8
B0207.5	B0207.5	0.368831890448474	0.925907645186409	23
Y54F10BM.9	Y54F10BM.9	0.369355660648722	0.925907645186409	7
sym-4	R03E1.1	0.370334836980784	0.925907645186409	11
Y37H2A.1	Y37H2A.1	0.370897400955721	0.925907645186409	9
R11G1.1	R11G1.1	0.372138349346065	0.925907645186409	7
F52D2.6	F52D2.6	0.3732201023563	0.925907645186409	7
sdc-2	C35C5.1	0.37376036185301	0.925907645186409	13
B0546.3	B0546.3	0.374697041793633	0.925907645186409	8
rme-8	F18C12.2	0.374833123359102	0.925907645186409	12
F42H10.5	F42H10.5	0.374979566767545	0.925907645186409	9
fmi-1	F15B9.7	0.375706872898907	0.925907645186409	16
T05C1.4	T05C1.4	0.375847528446748	0.925907645186409	7
F26H9.8	F26H9.8	0.379137227360776	0.931189185758496	10
gcy-5	ZK970.6	0.379613709873672	0.931189185758496	9
pqn-65	T13H2.4	0.381259414211423	0.931327170524407	11
nab-1	C43E11.6	0.383233607448951	0.931327170524407	10
F38B6.6	F38B6.6	0.38381758473107	0.931327170524407	7
C54G6.2	C54G6.2	0.384579747264419	0.931327170524407	7
knl-3	T10B5.6	0.384665311465953	0.931327170524407	8
R10E8.3	R10E8.3	0.384743542281858	0.931327170524407	8
eat-18	Y105E8A.7	0.385385633909119	0.931327170524407	10
lev-10	Y105E8A.7	0.385385633909119	0.931327170524407	10
ZC53.4	ZC53.4	0.386758717690787	0.931327170524407	12
fln-2	C23F12.1	0.3869713069165	0.931327170524407	19
ZK688.5	ZK688.5	0.38878513246164	0.933735004322099	9
ani-2	K10B2.5	0.394559605021078	0.945625107649682	7
mec-1	T07H8.4	0.395548459747652	0.946020066229801	14
ketn-1	F54E2.3	0.397427246696265	0.946934289700556	29
F58G11.2	F58G11.2	0.397580424769746	0.946934289700556	9
tps-2	F19H8.1	0.398747685070188	0.947748121036388	8
Y53G8AM.8	Y53G8AM.8	0.399900516142979	0.948325837929151	12
Y51A2D.7	Y51A2D.7	0.402116094247249	0.948325837929151	9
Y48E1C.1	Y48E1C.1	0.402216009230062	0.948325837929151	9
fln-1	Y66H1B.2	0.403204315534144	0.948325837929151	15
klp-4	F56E3.3	0.404125721645153	0.948325837929151	13
H24G06.1	H24G06.1	0.404753953041015	0.948325837929151	15
gcy-28	T01A4.1	0.405337232110783	0.948325837929151	14
W07E11.1	W07E11.1	0.407139519151205	0.948325837929151	17
nmy-2	F20G4.3	0.407529546625641	0.948325837929151	7
Y95B8A.8	Y95B8A.8	0.407936085402487	0.948325837929151	7
gcy-19	C17F4.6	0.408552885190313	0.948325837929151	7
F56A8.1	F56A8.1	0.409732907497716	0.948325837929151	10
pqn-20	C37A2.2	0.410018882912454	0.948325837929151	14
C45G7.4	C45G7.4	0.411261387665656	0.948325837929151	7
mltn-6	Y39D8B.2	0.411463394995217	0.948325837929151	11
Y22D7AR.12	Y22D7AR.12	0.412207833734012	0.948325837929151	7
ptp-1	C48D5.2	0.413841659441285	0.950180450077191	10
ZK154.5	ZK154.5	0.414870807675873	0.950642090243317	10
cyld-1	F40F12.5	0.416461899159066	0.9523869725789	13
cyk-1	F11H8.4	0.420438891622389	0.958660630589794	9
T05H10.1	T05H10.1	0.422222990540095	0.958660630589794	7
Y54G11A.4	Y54G11A.4	0.422374738555112	0.958660630589794	7
K10B4.1	K10B4.1	0.423114617579116	0.958660630589794	12
nid-1	F54F3.1	0.423909551672872	0.958660630589794	9
H20J04.2	H20J04.2	0.426737220175701	0.958660630589794	12
pat-12	T17H7.4	0.427566185304033	0.958660630589794	14
rol-3	C16D9.2	0.42874047728749	0.958660630589794	13
Y40B1A.3	Y40B1A.3	0.428984193575453	0.958660630589794	9
eel-1	Y67D8C.5	0.429174829427506	0.958660630589794	18
unc-73	F55C7.7	0.429694691837004	0.958660630589794	12
mpz-1	C52A11.4	0.430916870912653	0.958660630589794	20
tag-315	ZK856.13	0.432376051610768	0.958660630589794	7
gbf-1	C24H11.7	0.43304198662945	0.958660630589794	11
R11A5.7	R11A5.7	0.43356962827424	0.958660630589794	7
sqv-6	Y50D4C.4	0.435208220211132	0.958660630589794	8
lst-3	Y37A1B.1	0.43657478462398	0.958660630589794	9
apr-1	K04G2.8	0.437290629982501	0.958660630589794	7
F34D10.4	F34D10.4	0.439001853907233	0.958660630589794	13
Y69H2.11	Y69H2.11	0.439016154271261	0.958660630589794	8
Y57G11C.32	Y57G11C.32	0.44047902706844	0.958660630589794	7
gld-2	ZC308.1	0.442093884884743	0.958660630589794	9
T22E5.3	T22E5.3	0.443558209860859	0.958660630589794	7
Y48G1C.8	Y48G1C.8	0.443693970381644	0.958660630589794	11
aco-1	ZK455.1	0.444277890011427	0.958660630589794	13
mltn-2	Y52B11A.7	0.444293541113679	0.958660630589794	7
tag-273	Y57G11A.1	0.445688677764136	0.958660630589794	7
ifta-1	C54G7.4	0.445980871715696	0.958660630589794	7
F53H1.1	F53H1.1	0.446215793688796	0.958660630589794	7
wnk-1	C46C2.1	0.446262317499186	0.958660630589794	7
W02C12.1	W02C12.1	0.446470029541524	0.958660630589794	7
D2005.4	D2005.4	0.446756209592968	0.958660630589794	9
M117.4	M117.4	0.449157072799029	0.958660630589794	9
Y46G5A.4	Y46G5A.4	0.450432410478592	0.958660630589794	12
C14B1.7	C14B1.7	0.450590507430571	0.958660630589794	8
spc-1	K10B3.10	0.451590786047837	0.958660630589794	13
ten-1	R13F6.4	0.452598423108425	0.958660630589794	22
F29G6.3	F29G6.3	0.452927597168999	0.958660630589794	9
mog-5	EEED8.5	0.453663867604765	0.958660630589794	9
F19B2.6	F19B2.6	0.45499075063239	0.958660630589794	9
K09F6.3	K09F6.3	0.455493767465677	0.958660630589794	14
C52B9.8	C52B9.8	0.458033691487356	0.958660630589794	12
pqn-40	F52D1.3	0.458824186987304	0.958660630589794	7
fbxa-169	C31C9.8	0.459330704010701	0.958660630589794	7
ugt-32	F47C10.6	0.459437992270722	0.958660630589794	8
hcp-2	T06E4.1	0.460253435350695	0.958660630589794	8
M151.2	M151.2	0.460464254432929	0.958660630589794	8
syg-2	C26G2.1	0.461272918915532	0.958660630589794	8
C32D5.11	C32D5.11	0.46197918924907	0.958660630589794	10
C27F2.8	C27F2.8	0.463931393407746	0.958660630589794	10
C33G3.4	C33G3.4	0.464556785612856	0.958660630589794	10
math-48	ZK250.6	0.4653260587749	0.958660630589794	8
ced-12	Y106G6E.5	0.465424618265552	0.958660630589794	7
mab-20	Y71G12B.20	0.466301558638898	0.958660630589794	8
ZK1067.2	ZK1067.2	0.466710212790465	0.958660630589794	10
vit-5	C04F6.1	0.467047858344277	0.958660630589794	8
gcy-23	T26C12.4	0.467094588362042	0.958660630589794	7
rpm-1	C01B7.6	0.467639331995022	0.958660630589794	12
cdh-4	F25F2.2	0.469538859422035	0.959347446435159	26
T01H3.2	T01H3.2	0.471092108829721	0.959347446435159	7
C10C6.6	C10C6.6	0.471456355433955	0.959347446435159	7
unc-84	F54B11.3	0.472382069939986	0.959347446435159	9
F14D12.1	F14D12.1	0.47264496923234	0.959347446435159	8
F28H6.4	F28H6.4	0.474069297975993	0.959347446435159	8
Y108G3AL.7	Y108G3AL.7	0.474256987981981	0.959347446435159	13
Y67D8A.2	Y67D8A.2	0.474659712173493	0.959347446435159	8
M88.5	M88.5	0.477282980396871	0.962954062382439	8
tag-333	C48G7.3	0.478663477774483	0.964045039447556	19
max-1	C34B4.1	0.48103889624793	0.967132491931039	12
fnci-1	W02D3.10	0.482612046655887	0.968599002728947	8
set-2	C26E6.9	0.484358602987022	0.968949755614199	13
F54D11.2	F54D11.2	0.484474877807099	0.968949755614199	11
clu-1	F55H2.6	0.486919329990877	0.969428397628209	9
Y39A3CR.3	Y39A3CR.3	0.488731024048233	0.969428397628209	7
nrx-1	C29A12.4	0.488857727663451	0.969428397628209	11
K02F6.7	K02F6.7	0.49010016764208	0.969428397628209	8
epac-1	T20G5.5	0.490781354736458	0.969428397628209	7
tag-341	ZK669.1	0.49094234520806	0.969428397628209	7
tag-312	C33D12.6	0.49114873934669	0.969428397628209	7
Y71A12B.12	Y71A12B.12	0.491469797403848	0.969428397628209	10
trpa-1	C29E6.2	0.492812490679592	0.969512997514122	9
C35C5.6	C35C5.6	0.494335760028686	0.969512997514122	14
C54G4.4	C54G4.4	0.494706776913083	0.969512997514122	9
tsn-1	F10G7.2	0.494890780961041	0.969512997514122	7
mog-4	C04H5.6	0.496495780341872	0.971000265472689	8
Y69H2.2	Y69H2.2	0.499417238749125	0.975052704224482	7
rsa-2	Y48A6B.11	0.502560680682904	0.978013344475391	7
F52G3.1	F52G3.1	0.502637520244321	0.978013344475391	10
F54F11.2	F54F11.2	0.505058157865494	0.981060516462923	10
ptr-24	F46G10.5	0.506279318683454	0.981771381501022	7
rga-4	Y75B7AL.4	0.509263686648839	0.985893275333671	10
npp-7	T19B4.2	0.511278255656197	0.988126999146994	9
F30H5.3	F30H5.3	0.513173608324497	0.989144727136221	11
xpo-1	ZK742.1	0.513528098757132	0.989144727136221	8
let-19	K08F8.6	0.51592715774497	0.989941883390482	7
tag-180	T24F1.6	0.517675685929013	0.989941883390482	11
mltn-3	W02B8.3	0.5215109603111	0.989941883390482	7
shc-2	T27F7.2	0.523233290195913	0.989941883390482	8
ubc-17	B0403.2	0.523242263868337	0.989941883390482	8
C09G5.8	C09G5.8	0.524232616766166	0.989941883390482	13
Y71H2AM.10	Y71H2AM.10	0.524888188564497	0.989941883390482	9
T01D3.7	T01D3.7	0.525501648047223	0.989941883390482	15
pod-2	W09B6.1	0.527602875424505	0.989941883390482	9
Y71H2B.5	Y71H2B.5	0.528810747910595	0.989941883390482	10
mes-1	F54F7.5	0.529242648963226	0.989941883390482	10
T27A3.2	T27A3.2	0.529422722504329	0.989941883390482	8
tom-1	M01A10.2	0.533472960399556	0.989941883390482	10
F47C12.1	F47C12.1	0.535214936619673	0.989941883390482	11
mat-2	W10C6.1	0.535399244383638	0.989941883390482	8
hum-4	F46C3.3	0.535645770607303	0.989941883390482	17
Y32H12A.8	Y32H12A.8	0.537283610519296	0.989941883390482	27
acdh-11	Y45F3A.3	0.537418035298397	0.989941883390482	8
egl-19	C48A7.1	0.538464609798149	0.989941883390482	11
Y59A8A.3	Y59A8A.3	0.539311557492651	0.989941883390482	9
Y45G5AM.2	Y45G5AM.2	0.539318159710651	0.989941883390482	7
Y48G8AL.5	Y48G8AL.5	0.541945198315477	0.989941883390482	7
tag-52	C02F12.4	0.543626501004789	0.989941883390482	8
rsr-1	F28D9.1	0.547254816610994	0.989941883390482	8
aka-1	D1022.7	0.547372119021443	0.989941883390482	9
D2085.5	D2085.5	0.547813908244492	0.989941883390482	10
F31E3.4	F31E3.4	0.549040139370695	0.989941883390482	7
hum-2	F36D4.3	0.550210880143852	0.989941883390482	9
R07E3.6	R07E3.6	0.552261995322802	0.989941883390482	7
F48E3.2	F48E3.2	0.552402473259747	0.989941883390482	7
Y6B3B.1	Y6B3B.1	0.553529347285283	0.989941883390482	21
agef-1	Y6B3A.1	0.553606132619472	0.989941883390482	14
cogc-1	Y54E10A.2	0.553635999138172	0.989941883390482	7
F26A1.8	F26A1.8	0.555723984773133	0.989941883390482	7
add-1	F39C12.2	0.556327911479663	0.989941883390482	8
duox-2	F53G12.3	0.556624777743027	0.989941883390482	11
cutl-18	F47G9.3	0.557113171892857	0.989941883390482	7
T25C12.3	T25C12.3	0.557654324627267	0.989941883390482	8
F54B3.1	F54B3.1	0.558031853112551	0.989941883390482	19
ZK370.4	ZK370.4	0.55815249028411	0.989941883390482	9
sea-2	K10G6.3	0.558442251867144	0.989941883390482	15
ZK484.4	ZK484.4	0.558528510944574	0.989941883390482	7
ced-5	C02F4.1	0.559717730128396	0.989941883390482	7
F59F5.7	F59F5.7	0.560125369823746	0.989941883390482	7
egl-8	B0348.4	0.561276633622962	0.989941883390482	7
sur-5	K03A1.5	0.56143103204528	0.989941883390482	8
Y43F8B.3	Y43F8B.3	0.561578225246852	0.989941883390482	13
ZK836.2	ZK836.2	0.56162819654702	0.989941883390482	9
Y105C5A.24	Y105C5A.24	0.566937326315119	0.989941883390482	9
C34G6.1	C34G6.1	0.568288363118792	0.989941883390482	10
tag-97	C33A11.4	0.570786773066771	0.989941883390482	8
npp-14	C03D6.4	0.571423706842882	0.989941883390482	7
alg-1	F48F7.1	0.57180131560701	0.989941883390482	13
epi-1	K08C7.3	0.571841955546055	0.989941883390482	14
unc-40	T19B4.7	0.572245826117627	0.989941883390482	9
ril-2	C14C10.3	0.572296229779198	0.989941883390482	7
sax-2	F21H11.2	0.572577563321607	0.989941883390482	15
F54D8.6	F54D8.6	0.572962556443416	0.989941883390482	7
slt-1	F40E10.4	0.5737060210699	0.989941883390482	9
dog-1	F33H2.1	0.573913265297128	0.989941883390482	7
cft-1	C18C4.2	0.574725863053654	0.989941883390482	12
gfi-3	M163.4	0.575994489029837	0.989941883390482	10
tag-192	T04D1.4	0.576848109956331	0.989941883390482	16
R03D7.1	R03D7.1	0.578960636945927	0.989941883390482	8
Y48B6A.1	Y48B6A.1	0.579182430619156	0.989941883390482	10
cogc-4	Y51H7C.6	0.581104141950892	0.989941883390482	8
C44B9.1	C44B9.1	0.582422104682449	0.989941883390482	7
pqn-22	C46G7.4	0.584184593414555	0.989941883390482	7
mrck-1	K08B12.5	0.584975481668191	0.989941883390482	10
Y39G10AR.18	Y39G10AR.18	0.585396708299558	0.989941883390482	10
F45H11.3	F45H11.3	0.586116409576879	0.989941883390482	7
tnt-3	C14F5.3	0.587555748139488	0.989941883390482	11
M01F1.7	M01F1.7	0.589541816548325	0.989941883390482	7
acs-4	F37C12.7	0.590186087217652	0.989941883390482	7
C12D12.1	C12D12.1	0.59058108609352	0.989941883390482	8
F10G7.10	F10G7.10	0.590695790480419	0.989941883390482	11
clec-8	Y38E10A.4	0.591159259843948	0.989941883390482	9
T05H4.3	T05H4.3	0.591313315750117	0.989941883390482	7
gcn-2	Y81G3A.3	0.592578361694344	0.989941883390482	10
let-716	C16A3.3	0.594459108813481	0.989941883390482	9
Y113G7B.12	Y113G7B.12	0.594991152939144	0.989941883390482	7
F39B2.3	F39B2.3	0.595322978746912	0.989941883390482	7
nhr-1	R09G11.2	0.595568757818652	0.989941883390482	7
piki-1	F39B1.1	0.597352992994292	0.989941883390482	9
usp-48	F30A10.10	0.598855922907269	0.989941883390482	7
let-75	R06C7.10	0.601133795596473	0.989941883390482	8
F35H10.10	F35H10.10	0.601458796446712	0.989941883390482	15
H06O01.2	H06O01.2	0.606178761656996	0.989941883390482	8
col-87	Y39G8C.4	0.606443564297067	0.989941883390482	9
F32A5.2	F32A5.2	0.606771245137455	0.989941883390482	7
vab-1	M03A1.1	0.606971500153893	0.989941883390482	7
F09F9.4	F09F9.4	0.609157154896537	0.989941883390482	7
lir-1	F18A1.3	0.609276764250553	0.989941883390482	7
F55A3.3	F55A3.3	0.611230822298674	0.989941883390482	7
F57C7.4	F57C7.4	0.61323902340874	0.989941883390482	8
nhr-119	K12H6.1	0.614710604083401	0.989941883390482	7
fshr-1	C50H2.1	0.616590879660117	0.989941883390482	7
Y48E1B.14	Y48E1B.14	0.616884677328174	0.989941883390482	7
par-1	H39E23.1	0.617912775984599	0.989941883390482	10
ptr-23	ZK270.1	0.618940414062075	0.989941883390482	10
C28F5.4	C28F5.4	0.619350210249883	0.989941883390482	10
C36B7.5	C36B7.5	0.619395106966516	0.989941883390482	9
K02C4.3	K02C4.3	0.619954019598682	0.989941883390482	7
Y43D4A.5	Y43D4A.5	0.623092697611854	0.989941883390482	11
mtk-1	B0414.7	0.623968812474869	0.989941883390482	8
par-3	F54E7.3	0.624416837693024	0.989941883390482	9
viln-1	C10H11.1	0.625533525420406	0.989941883390482	7
F39C12.1	F39C12.1	0.628085583519914	0.989941883390482	30
C46E1.3	C46E1.3	0.628341376814676	0.989941883390482	9
C32E12.4	C32E12.4	0.628601840039682	0.989941883390482	11
daf-2	Y55D5A.5	0.629193703666369	0.989941883390482	9
acy-3	C44F1.5	0.630054435291402	0.989941883390482	9
col-163	F46B3.17	0.630378616928248	0.989941883390482	8
mca-1	W09C2.3	0.630881563674142	0.989941883390482	7
twk-44	Y71H9A.1	0.632901462061623	0.989941883390482	8
F52E1.13	F52E1.13	0.63518642230768	0.989941883390482	14
glr-5	ZC196.7	0.635424043962773	0.989941883390482	7
unc-41	C27H6.1	0.637418642526986	0.989941883390482	8
fasn-1	F32H2.5	0.638411876191029	0.989941883390482	9
T24B8.7	T24B8.7	0.639191936576904	0.989941883390482	18
unc-10	T10A3.1	0.639743941621669	0.989941883390482	12
mon-2	F11A10.4	0.640580276252093	0.989941883390482	7
pes-7	F09C3.1	0.641566976286753	0.989941883390482	11
Y67D2.2	Y67D2.2	0.642144078007876	0.989941883390482	7
rbc-2	Y54F10AM.10	0.642689871827486	0.989941883390482	14
C25A8.4	C25A8.4	0.64287775532125	0.989941883390482	9
pgp-1	K08E7.9	0.643439015148714	0.989941883390482	8
lin-45	Y73B6A.5	0.644638423171655	0.989941883390482	7
eea-1	T10G3.5	0.644782002242278	0.989941883390482	8
F40F11.2	F40F11.2	0.645155115704728	0.989941883390482	9
tra-2	C15F1.3	0.645239630126064	0.989941883390482	8
T07C12.8	T07C12.8	0.64688299849513	0.989941883390482	7
C53B4.4	C53B4.4	0.647141883523597	0.989941883390482	9
tag-168	Y39A3CL.2	0.647493566980341	0.989941883390482	10
mua-3	K08E5.3	0.64842345063675	0.989941883390482	27
T13C2.6	T13C2.6	0.649094152648736	0.989941883390482	7
glit-1	F55D10.3	0.649913469867744	0.989941883390482	7
Y61A9LA.3	Y61A9LA.3	0.650370644198418	0.989941883390482	7
gcy-37	C54E4.3	0.65101588525765	0.989941883390482	7
F25B5.2	F25B5.2	0.652200197023924	0.989941883390482	7
C27F2.1	C27F2.1	0.653375111840668	0.989941883390482	8
vit-6	K07H8.6	0.654156464625122	0.989941883390482	8
iars-1	R11A8.6	0.65578443205532	0.989941883390482	8
smgl-1	F20G4.1	0.656998652911836	0.989941883390482	7
rskd-1	F55C5.7	0.658354044034913	0.989941883390482	8
let-2	F01G12.5	0.66311516415409	0.989941883390482	12
eat-3	D2013.5	0.663198245829543	0.989941883390482	7
Y34B4A.4	Y34B4A.4	0.663239382995764	0.989941883390482	9
lin-2	F17E5.1	0.663430744519835	0.989941883390482	8
T24D1.2	T24D1.2	0.663830250770469	0.989941883390482	7
T08G11.1	T08G11.1	0.663961742607115	0.989941883390482	21
F36G3.1	F36G3.1	0.664132591082952	0.989941883390482	8
ajm-1	C25A11.4	0.665254942976272	0.989941883390482	10
Y48E1B.3	Y48E1B.3	0.665283144829449	0.989941883390482	7
C13B4.1	C13B4.1	0.665799137053491	0.989941883390482	9
Y6B3B.3	Y6B3B.3	0.665809268795734	0.989941883390482	7
T21D12.11	T21D12.11	0.666106058527116	0.989941883390482	7
dpy-21	Y59A8B.1	0.666760934170485	0.989941883390482	13
C18H2.5	C18H2.5	0.667881390608032	0.989941883390482	9
R05H10.2	R05H10.2	0.668215960399379	0.989941883390482	7
kcnl-1	B0399.1	0.668635636122567	0.989941883390482	9
dcaf-1	ZK1251.9	0.668725993190474	0.989941883390482	11
H17B01.4	H17B01.4	0.668981116142143	0.989941883390482	7
C05D12.2	C05D12.2	0.669588005054158	0.989941883390482	7
R02E12.4	R02E12.4	0.669798100401318	0.989941883390482	9
lfi-1	ZC8.4	0.670074475367234	0.989941883390482	17
R03G8.3	R03G8.3	0.670339948064767	0.989941883390482	11
jmjd-2	Y48B6A.11	0.671354975484746	0.989941883390482	11
R09H10.5	R09H10.5	0.672350093909061	0.989941883390482	9
Y7A9A.1	Y7A9A.1	0.674730089532354	0.989941883390482	8
nurf-1	F26H11.2	0.67512637581767	0.989941883390482	25
Y40C5A.3	Y40C5A.3	0.67627598189071	0.989941883390482	13
gei-1	F45H7.2	0.67750369718512	0.989941883390482	14
eat-20	H30A04.1	0.678165465035832	0.989941883390482	7
cpsf-2	F09G2.4	0.678332329421962	0.989941883390482	7
cdh-10	C45G7.5	0.679366304826614	0.989941883390482	10
Y34B4A.10	Y34B4A.10	0.679397501116923	0.989941883390482	7
dpy-6	F16F9.2	0.679442159502491	0.989941883390482	10
dapk-1	K12C11.4	0.68022325258987	0.989941883390482	8
him-4	F15G9.4	0.680364690913402	0.989941883390482	36
clec-21	T07H3.4	0.682002718518036	0.989941883390482	8
T04F3.1	T04F3.1	0.682629994562122	0.989941883390482	14
C34F6.9	C34F6.9	0.683651337269835	0.989941883390482	16
unc-68	K11C4.5	0.685007623049989	0.989941883390482	32
tag-232	T18H9.7	0.685027797937198	0.989941883390482	9
dig-1	K07E12.1	0.685613955593529	0.989941883390482	57
lrk-1	T27C10.6	0.687013146736717	0.989941883390482	13
shn-1	C33B4.3	0.687598432866792	0.989941883390482	11
Y47D3A.29	Y47D3A.29	0.688399609038804	0.989941883390482	9
C44E4.1	C44E4.1	0.689400330518919	0.989941883390482	9
lin-13	C03B8.4	0.693588176446722	0.989941883390482	14
ZC376.1	ZC376.1	0.693692531669252	0.989941883390482	9
C35A5.4	C35A5.4	0.694213377037847	0.989941883390482	7
npp-21	R07G3.3	0.695146384984637	0.989941883390482	9
ctn-1	Y23H5A.5	0.695323414991869	0.989941883390482	10
B0238.7	B0238.7	0.695574988808665	0.989941883390482	7
daam-1	F56E10.2	0.695702065055232	0.989941883390482	7
Y41E3.11	Y41E3.11	0.695927372364827	0.989941883390482	10
pro-2	C07E3.2	0.696818529523845	0.989941883390482	7
drh-3	D2005.5	0.697448967495019	0.989941883390482	9
drag-1	Y71G12B.16	0.697804733234437	0.989941883390482	7
K12C11.1	K12C11.1	0.697860691082181	0.989941883390482	9
ZK1193.2	ZK1193.2	0.698582866922473	0.989941883390482	9
Y70G10A.2	Y70G10A.2	0.700720519168463	0.989941883390482	13
F18A12.6	F18A12.6	0.70077265386464	0.989941883390482	9
Y105E8A.19	Y105E8A.19	0.702654187022499	0.989941883390482	7
Y67A10A.9	Y67A10A.9	0.702654515706277	0.989941883390482	7
T28B8.3	T28B8.3	0.702989340526924	0.989941883390482	7
F22E12.1	F22E12.1	0.703998837309193	0.989941883390482	7
bet-2	F57C7.1	0.705032848253206	0.989941883390482	11
fig-1	F53B7.5	0.705362849434108	0.989941883390482	19
galt-1	M03F8.4	0.705632221364691	0.989941883390482	8
W03B1.2	W03B1.2	0.70623435680786	0.989941883390482	7
him-1	F28B3.7	0.706558234831713	0.989941883390482	9
rrf-1	F26A3.8	0.706825119682441	0.989941883390482	11
T13G4.3	T13G4.3	0.707623820591226	0.989941883390482	9
K10D2.8	K10D2.8	0.707680878050998	0.989941883390482	7
B0303.4	B0303.4	0.707772802203727	0.989941883390482	7
T20B6.2	T20B6.2	0.709743938166313	0.989941883390482	7
F46H5.4	F46H5.4	0.711051174290385	0.989941883390482	11
spat-2	Y48A6B.13	0.711470150030664	0.989941883390482	7
C01H6.2	C01H6.2	0.712664811334569	0.989941883390482	7
F21G4.6	F21G4.6	0.716693346550346	0.989941883390482	10
F16B4.3	F16B4.3	0.718631545983279	0.989941883390482	7
kin-1	ZK909.2	0.718774059209877	0.989941883390482	8
F40E12.2	F40E12.2	0.720772288041023	0.989941883390482	9
acdh-12	E04F6.5	0.721030855039044	0.989941883390482	7
F44D12.1	F44D12.1	0.722582198073057	0.989941883390482	7
pst-1	M03F8.2	0.722582198073057	0.989941883390482	7
F29G6.1	F29G6.1	0.723141290635816	0.989941883390482	7
R193.2	R193.2	0.723435706229376	0.989941883390482	7
F47H4.2	F47H4.2	0.724388050744413	0.989941883390482	7
pgp-4	F42E11.1	0.728862656314775	0.989941883390482	10
gld-3	T07F8.3	0.730046241537038	0.989941883390482	7
tag-80	Y2C2A.1	0.730464076956723	0.989941883390482	11
Y46B2A.3	Y46B2A.3	0.73179514672072	0.989941883390482	8
F21C10.7	F21C10.7	0.732793117394884	0.989941883390482	12
dct-17	F35E12.7	0.733351828193506	0.989941883390482	9
F31D5.5	F31D5.5	0.735378282359287	0.989941883390482	15
C04E6.11	C04E6.11	0.735903563661963	0.989941883390482	8
F47B7.2	F47B7.2	0.737925131160912	0.989941883390482	7
Y53F4B.9	Y53F4B.9	0.738138088323978	0.989941883390482	7
adt-1	C02B4.1	0.739839545940642	0.989941883390482	11
saps-1	C47G2.5	0.740931215812994	0.989941883390482	7
nhl-2	F26F4.7	0.741160060690172	0.989941883390482	7
R05D7.3	R05D7.3	0.741646419925693	0.989941883390482	10
F56D12.6	F56D12.6	0.742832413444322	0.989941883390482	8
sel-2	F10F2.1	0.742878940734142	0.989941883390482	14
nrde-3	R04A9.2	0.745032213514706	0.989941883390482	8
lin-40	T27C4.4	0.74529554362705	0.989941883390482	7
hcp-1	ZK1055.1	0.747627709610515	0.989941883390482	11
ptp-3	C09D8.1	0.747791354069891	0.989941883390482	14
cls-1	C07H6.3	0.747794143428342	0.989941883390482	8
let-711	F57B9.2	0.74975427178703	0.989941883390482	9
atl-1	T06E4.3	0.751188830720692	0.989941883390482	9
T23F1.5	T23F1.5	0.751268027406121	0.989941883390482	13
ptr-5	C53C11.3	0.751988564909359	0.989941883390482	11
F10G7.9	F10G7.9	0.752223403976229	0.989941883390482	7
gcy-12	F08B1.2	0.753030244619883	0.989941883390482	9
gei-3	T22H6.6	0.753664465375046	0.989941883390482	9
rha-1	T07D4.3	0.754561955003404	0.989941883390482	8
gap-2	ZK899.8	0.754864005538252	0.989941883390482	13
F09E5.2	F09E5.2	0.755462130951079	0.989941883390482	8
col-99	F29C4.8	0.755815513681142	0.989941883390482	12
hum-6	T10H10.1	0.757741196347127	0.989941883390482	9
sur-2	F39B2.4	0.75971794899272	0.989941883390482	13
bar-1	C54D1.6	0.760490508192156	0.989941883390482	7
Y75B8A.24	Y75B8A.24	0.761175571822387	0.989941883390482	17
C42C1.10	C42C1.10	0.761227450597045	0.989941883390482	8
mys-1	VC5.4	0.761974225236884	0.989941883390482	7
tps-1	ZK54.2	0.763598085166894	0.989941883390482	10
F56C9.3	F56C9.3	0.763958564127942	0.989941883390482	7
C32E8.11	C32E8.11	0.764989824617813	0.989941883390482	21
C34E11.2	C34E11.2	0.765259164605834	0.989941883390482	8
K10E9.1	K10E9.1	0.766651222346022	0.989941883390482	8
ergo-1	R09A1.1	0.766733934741043	0.989941883390482	13
B0222.3	B0222.3	0.768137629536997	0.989941883390482	8
chd-3	T14G8.1	0.768271800880025	0.989941883390482	17
vit-2	C42D8.2	0.769127808945946	0.989941883390482	13
K02D10.1	K02D10.1	0.770540798622187	0.989941883390482	7
F35F10.10	F35F10.10	0.771794166878877	0.989941883390482	7
ret-1	W06A7.3	0.771945410848246	0.989941883390482	15
dpy-28	Y39A1B.3	0.772350734140062	0.989941883390482	8
max-2	Y38F1A.10	0.772553971220142	0.989941883390482	7
gcy-3	R134.1	0.772882706356483	0.989941883390482	10
qui-1	Y45F10B.10	0.774433854517618	0.989941883390482	10
C11E4.6	C11E4.6	0.774475121447216	0.989941883390482	7
ipla-1	M03A1.6	0.774475121447216	0.989941883390482	7
lst-2	R160.7	0.774475121447216	0.989941883390482	7
F28B4.3	F28B4.3	0.77501883758919	0.989941883390482	12
chtl-1	F35C8.7	0.77569099287037	0.989941883390482	7
cha-1	ZC416.8	0.7766455541185	0.989941883390482	8
unc-17	ZC416.8	0.7766455541185	0.989941883390482	8
F41H10.3	F41H10.3	0.776740392431635	0.989941883390482	9
F46H5.3	F46H5.3	0.778008757372427	0.989941883390482	7
F32A7.5	F32A7.5	0.77837512752911	0.989941883390482	8
dyf-2	ZK520.3	0.780212965769061	0.989941883390482	11
fbxa-136	C18D4.2	0.780815058756185	0.989941883390482	15
lam-2	C54D1.5	0.781447292179866	0.989941883390482	11
H05L14.2	H05L14.2	0.782658288335568	0.989941883390482	11
prmt-3	T23B5.1	0.782727758576923	0.989941883390482	7
T11G6.5	T11G6.5	0.782826948317745	0.989941883390482	8
cogc-2	C06G3.10	0.783747476049295	0.989941883390482	7
T07C12.12	T07C12.12	0.785704020978501	0.989941883390482	7
B0198.3	B0198.3	0.786508758225982	0.989941883390482	9
ehbp-1	F25B3.1	0.786935866361399	0.989941883390482	7
F35B3.7	F35B3.7	0.787615283863585	0.989941883390482	7
klp-12	T01G1.1	0.788163633486317	0.989941883390482	13
F26A10.2	F26A10.2	0.788232721490667	0.989941883390482	8
C14C10.4	C14C10.4	0.788344756466402	0.989941883390482	7
vps-53	T05G5.8	0.789525432196955	0.989941883390482	7
cbp-1	R10E11.1	0.79027027393913	0.989941883390482	21
T24H7.2	T24H7.2	0.791097119155611	0.989941883390482	7
T19A5.1	T19A5.1	0.79135337311772	0.989941883390482	9
ttn-1	W06H8.8	0.792028828225218	0.989941883390482	86
ceh-100	Y38E10A.6	0.793276715670503	0.989941883390482	11
let-805	H19M22.2	0.794126808332581	0.989941883390482	24
grd-1	R08B4.1	0.794439372563893	0.989941883390482	10
T01E8.5	T01E8.5	0.796194582063571	0.989941883390482	11
wrm-1	B0336.1	0.797975258150146	0.989941883390482	8
C08H9.2	C08H9.2	0.798180507533698	0.989941883390482	10
nuo-5	Y45G12B.1	0.798653014669398	0.989941883390482	8
F52B5.3	F52B5.3	0.800693800262623	0.989941883390482	9
tbc-12	R11B5.1	0.801300937634749	0.989941883390482	8
gon-2	T01H8.5	0.801471740469812	0.989941883390482	10
dnj-27	Y47H9C.5	0.802245005682393	0.989941883390482	7
sin-3	F02E9.4	0.803179202590976	0.989941883390482	8
npp-1	K07F5.13	0.803251609292048	0.989941883390482	8
apd-3	W09G10.4	0.803467423391702	0.989941883390482	7
tag-218	K07D4.7	0.803793297619538	0.989941883390482	14
K02E11.10	K02E11.10	0.804093071184357	0.989941883390482	8
top-2	K12D12.1	0.806066650216748	0.989941883390482	10
F54C4.3	F54C4.3	0.806322862057981	0.989941883390482	7
Y22D7AR.2	Y22D7AR.2	0.807891759092696	0.989941883390482	9
cyk-3	ZK328.1	0.808301211054688	0.989941883390482	7
kel-8	W02G9.2	0.809152252827864	0.989941883390482	7
F25G6.1	F25G6.1	0.809258261694281	0.989941883390482	7
ain-2	B0041.2	0.811510538632376	0.989941883390482	8
B0222.9	B0222.9	0.811569486726424	0.989941883390482	8
grd-7	F46H5.6	0.813332300378136	0.989941883390482	9
unc-71	Y37D8A.13	0.813586128541989	0.989941883390482	11
C01G5.4	C01G5.4	0.814936099087649	0.989941883390482	9
F29C12.4	F29C12.4	0.815039119370318	0.989941883390482	9
ego-2	Y53H1C.2	0.815320738803676	0.989941883390482	13
utx-1	D2021.1	0.815348176235627	0.989941883390482	8
Y106G6D.7	Y106G6D.7	0.815683339318414	0.989941883390482	7
rig-4	Y42H9B.2	0.817274477529621	0.989941883390482	12
emb-9	K04H4.1	0.817457050917668	0.989941883390482	16
fhod-1	C46H11.11	0.818357052916471	0.989941883390482	10
cdh-12	Y71D11A.1	0.818550862980548	0.989941883390482	16
sec-31	T01G1.3	0.819088321575524	0.989941883390482	9
dyf-14	F35D11.11	0.820340779088474	0.989941883390482	11
K04C1.2	K04C1.2	0.822705316639628	0.989941883390482	7
T08A11.2	T08A11.2	0.823999532673743	0.989941883390482	11
elpc-1	Y110A7A.16	0.82460243889343	0.989941883390482	7
T06D8.10	T06D8.10	0.826082142830394	0.989941883390482	10
npp-9	F59A2.1	0.826785920497178	0.989941883390482	7
C01B9.1	C01B9.1	0.827656688749067	0.989941883390482	12
K07E3.1	K07E3.1	0.828184477006828	0.989941883390482	10
D2045.2	D2045.2	0.828337625185705	0.989941883390482	15
cdh-3	ZK112.7	0.828351939350004	0.989941883390482	8
nnt-1	C15H9.1	0.828582406408446	0.989941883390482	10
tag-53	F33C8.1	0.829142895905759	0.989941883390482	11
C47D12.2	C47D12.2	0.829160617775322	0.989941883390482	7
rabn-5	F01F1.4	0.829160617775322	0.989941883390482	7
W09G3.6	W09G3.6	0.829941482766286	0.989941883390482	7
gcy-20	F21H7.9	0.830054935221095	0.989941883390482	9
lin-12	R107.8	0.830412921345849	0.989941883390482	11
F16B12.6	F16B12.6	0.831282921384936	0.989951030860899	9
ZK430.5	ZK430.5	0.834421982584881	0.992080558784356	10
toca-2	K08E3.3	0.835437837020886	0.992080558784356	9
pqn-39	F48F7.4	0.836549901902859	0.992080558784356	8
C23H4.6	C23H4.6	0.837392039601081	0.992080558784356	7
qua-1	T05C12.10	0.837392039601081	0.992080558784356	7
math-47	ZK250.5	0.840131998092206	0.992770696843986	7
sca-1	K11D9.2	0.840161156977402	0.992770696843986	7
tol-1	C07F11.1	0.840568917536894	0.992770696843986	9
tep-1	ZK337.1	0.841503429710783	0.992852967428549	10
pqe-1	F52C9.8	0.845024162053202	0.995299610933809	17
gpa-6	F48C11.1	0.846620337578682	0.995299610933809	7
R02D3.4	R02D3.4	0.848232316437208	0.995299610933809	7
mec-4	T01C8.7	0.848371560904846	0.995299610933809	9
tlk-1	C07A9.3	0.849460530305475	0.995299610933809	7
BE0003N10.1	BE0003N10.1	0.852861756443768	0.995299610933809	7
daf-21	C47E8.5	0.853272830355243	0.995299610933809	7
Y39B6A.30	Y39B6A.30	0.853496442351809	0.995299610933809	7
R155.2	R155.2	0.856160305708175	0.995299610933809	7
pgp-12	F22E10.1	0.856457726524025	0.995299610933809	9
F28E10.1	F28E10.1	0.857097427605016	0.995299610933809	13
pgp-3	ZK455.7	0.857372511071605	0.995299610933809	12
C04E12.4	C04E12.4	0.857750630972228	0.995299610933809	7
B0365.7	B0365.7	0.85795615070429	0.995299610933809	19
F33H2.5	F33H2.5	0.858340593936153	0.995299610933809	9
clp-6	Y77E11A.10	0.860169361636799	0.995299610933809	10
let-418	F26F12.7	0.860411380391891	0.995299610933809	14
Y46G5A.29	Y46G5A.29	0.862816461044112	0.995299610933809	9
cutl-24	Y38C1AA.5	0.865053043025801	0.995299610933809	7
C03H12.1	C03H12.1	0.865204953082061	0.995299610933809	7
dhc-1	T21E12.4	0.866285112234265	0.995299610933809	17
Y55F3AM.14	Y55F3AM.14	0.868680598687138	0.995299610933809	7
frm-1	ZK270.2	0.869733297241386	0.995299610933809	18
set-16	T12D8.1	0.869895511475955	0.995299610933809	15
H03E18.1	H03E18.1	0.869972523939734	0.995299610933809	7
Y76A2B.2	Y76A2B.2	0.872602635559599	0.995299610933809	7
unc-54	F11C3.3	0.873536668150294	0.995299610933809	14
amx-2	B0019.1	0.874830370162931	0.995299610933809	11
F01F1.1	F01F1.1	0.875798704922754	0.995299610933809	7
C14C10.5	C14C10.5	0.876202553400112	0.995299610933809	9
C09G1.2	C09G1.2	0.876400999723637	0.995299610933809	10
ubq-1	F25B5.4	0.877458780133115	0.995299610933809	7
K02F6.3	K02F6.3	0.87751284533776	0.995299610933809	9
lrp-2	T21E3.3	0.878027801294637	0.995299610933809	26
K04H4.2	K04H4.2	0.878322426508473	0.995299610933809	8
pqn-15	C24A8.3	0.879483560705322	0.995299610933809	15
mtm-5	H28G03.6	0.879794585616526	0.995299610933809	7
csr-1	F20D12.1	0.879949509828102	0.995299610933809	8
C41A3.1	C41A3.1	0.880036054813669	0.995299610933809	40
agr-1	F41G3.12	0.880357053088271	0.995299610933809	10
rcq-5	E03A3.2	0.881328596350427	0.995299610933809	7
T08A11.1	T08A11.1	0.883929717810779	0.995299610933809	11
F13B9.1	F13B9.1	0.885239263684761	0.995299610933809	14
dic-1	F08B4.1	0.885878610318804	0.995299610933809	7
R08F11.1	R08F11.1	0.887118247768807	0.995299610933809	7
epg-3	Y37D8A.22	0.887211529816069	0.995299610933809	7
C39D10.7	C39D10.7	0.887291695705688	0.995299610933809	8
abl-1	M79.1	0.889273879514805	0.995299610933809	9
rgr-1	C38C10.5	0.889934057532028	0.995299610933809	11
cogc-3	Y71F9AM.4	0.890119536431737	0.995299610933809	8
srh-125	C18B10.8	0.890325706522386	0.995299610933809	7
W05G11.4	W05G11.4	0.89032752119886	0.995299610933809	7
rig-1	K09E2.4	0.890799775109994	0.995299610933809	9
C44B7.11	C44B7.11	0.892338782912941	0.995299610933809	7
dop-5	T02E9.3	0.892464805827608	0.995299610933809	7
clec-199	C30H6.1	0.893392391289782	0.995299610933809	8
gcy-1	AH6.1	0.89341517000929	0.995299610933809	8
C18H2.4	C18H2.4	0.893932696020137	0.995299610933809	8
E01A2.2	E01A2.2	0.897170024284189	0.995299610933809	8
sbp-1	Y47D3B.7	0.897921504926898	0.995299610933809	10
C25H3.8	C25H3.8	0.898240159165137	0.995299610933809	16
ama-1	F36A4.7	0.899047296947847	0.995299610933809	9
Y56A3A.6	Y56A3A.6	0.899192444143223	0.995299610933809	7
R08E3.1	R08E3.1	0.899815409017052	0.995299610933809	9
lgc-33	Y55F3BR.4	0.901817945703143	0.995299610933809	8
clp-4	Y39A3CL.5	0.902181663125399	0.995299610933809	7
spe-41	K01A11.4	0.902840850250956	0.995299610933809	7
Y48G1C.5	Y48G1C.5	0.903669508814338	0.995299610933809	7
abt-4	Y39D8C.1	0.904574077642532	0.995299610933809	17
T25B6.2	T25B6.2	0.904967571467978	0.995299610933809	10
pyr-1	D2085.1	0.906767704833599	0.995299610933809	8
col-174	F46C8.2	0.90807372826654	0.995299610933809	7
alg-2	T07D3.7	0.912199628301238	0.995299610933809	12
frl-1	Y48G9A.4	0.912312597868239	0.995299610933809	8
thoc-2	C16A3.8	0.912886727093928	0.995299610933809	7
pcp-4	Y116F11B.3	0.913391611487123	0.995299610933809	8
F42G9.6	F42G9.6	0.91396994198889	0.995299610933809	7
epg-5	C56C10.12	0.915000683682749	0.995299610933809	17
C38D9.5	C38D9.5	0.915173761741102	0.995299610933809	7
F23H11.4	F23H11.4	0.915443178750458	0.995299610933809	9
osm-7	T05D4.4	0.915921253899996	0.995299610933809	9
T23D8.7	T23D8.7	0.918425266678474	0.995299610933809	8
C06B8.7	C06B8.7	0.919128161478581	0.995299610933809	17
uig-1	F32F2.1	0.919953369906384	0.995299610933809	9
Y79H2A.3	Y79H2A.3	0.920715873527585	0.995299610933809	16
tre-4	F15A2.2	0.923470168977787	0.995299610933809	7
F07C6.4	F07C6.4	0.923484691100189	0.995299610933809	9
tat-3	W09D10.2	0.924088142676273	0.995299610933809	10
pgp-8	T21E8.3	0.924205491224755	0.995299610933809	9
dep-1	F44G4.8	0.924289285490568	0.995299610933809	7
mrp-8	Y75B8A.26	0.924502595468087	0.995299610933809	7
rgs-7	F56B6.2	0.926743618683693	0.995299610933809	9
F40H6.5	F40H6.5	0.927464821882789	0.995299610933809	13
Y47G6A.29	Y47G6A.29	0.928189327422551	0.995299610933809	7
mlk-1	K11D12.10	0.929093106642103	0.995299610933809	11
T07C4.10	T07C4.10	0.930099152683693	0.995299610933809	8
twk-11	F20A1.7	0.930706538903951	0.995299610933809	12
F55F3.4	F55F3.4	0.935703192633059	0.995299610933809	8
cdh-1	R10F2.1	0.936265871482036	0.995299610933809	17
tag-343	F43B10.2	0.936721670638491	0.995299610933809	9
ocr-2	T09A12.3	0.936978543142385	0.995299610933809	8
toe-1	ZK430.1	0.938814394244944	0.995299610933809	9
rbg-2	T22C1.10	0.941146115825796	0.995299610933809	14
ppk-3	VF11C1L.1	0.941550205828454	0.995299610933809	8
rbf-1	F37A4.7	0.943577999127899	0.995299610933809	7
unc-52	ZC101.2	0.943709499666138	0.995299610933809	28
dyc-1	C33G3.1	0.944237364102152	0.995299610933809	9
daf-15	C10C5.6	0.944816167544068	0.995299610933809	9
C16C10.3	C16C10.3	0.945195636937346	0.995299610933809	9
Y102A11A.3	Y102A11A.3	0.947102046337006	0.995299610933809	9
C13F10.4	C13F10.4	0.947361060585805	0.995299610933809	9
pme-5	ZK1005.1	0.947366447669764	0.995299610933809	13
ZC376.6	ZC376.6	0.947372528120272	0.995299610933809	7
Y64G10A.7	Y64G10A.7	0.948018934662489	0.995299610933809	14
capg-2	F55C5.4	0.948389288870897	0.995299610933809	9
F52G3.3	F52G3.3	0.948733761687548	0.995299610933809	7
unc-103	C30D11.1	0.948807237968	0.995299610933809	11
R06B10.2	R06B10.2	0.949307295720521	0.995299610933809	7
ced-1	Y47H9C.4	0.949384021117875	0.995299610933809	11
F31C3.2	F31C3.2	0.950170602107404	0.995299610933809	7
Y113G7A.13	Y113G7A.13	0.951465104330871	0.995299610933809	9
F26F12.3	F26F12.3	0.952585186505584	0.995299610933809	9
chc-1	T20G5.1	0.955353867959349	0.995299610933809	11
npp-3	K12D12.2	0.95590999022438	0.995299610933809	10
lea-1	K08H10.1	0.957135395201971	0.995299610933809	14
npp-6	F56A3.3	0.958290002104513	0.995299610933809	11
Y48G8AL.1	Y48G8AL.1	0.959322391556585	0.995299610933809	9
clh-4	T06F4.2	0.960025610882501	0.995299610933809	11
ZC123.1	ZC123.1	0.960311997792005	0.995299610933809	8
pac-1	C04D8.1	0.961891799531663	0.995299610933809	9
cdh-5	F08B4.2	0.965177925652685	0.995299610933809	9
C08B11.3	C08B11.3	0.965879586459124	0.995299610933809	7
kin-29	F58H12.1	0.965902252821903	0.995299610933809	11
W05B2.2	W05B2.2	0.96759122164973	0.995299610933809	12
pept-3	F56F4.5	0.967725325487388	0.995299610933809	8
F14E5.2	F14E5.2	0.96839891851506	0.995299610933809	11
T28F2.7	T28F2.7	0.96891567508856	0.995299610933809	7
Y49F6A.1	Y49F6A.1	0.96891567508856	0.995299610933809	7
dpy-27	R13G10.1	0.969332148018768	0.995299610933809	9
nep-2	T05A8.4	0.969356137388561	0.995299610933809	7
F38B6.4	F38B6.4	0.970965895316661	0.995299610933809	10
chs-2	F48A11.1	0.971673173912252	0.995299610933809	14
mrp-2	F57C12.4	0.973062889170704	0.995299610933809	7
W05F2.4	W05F2.4	0.973524686772307	0.995299610933809	16
T12A2.5	T12A2.5	0.973810782389547	0.995299610933809	9
ZK632.7	ZK632.7	0.97393628566414	0.995299610933809	7
math-33	H19N07.2	0.973992338115379	0.995299610933809	13
C50B6.7	C50B6.7	0.974281935976993	0.995299610933809	8
F26C11.3	F26C11.3	0.975020157422342	0.995299610933809	14
ttll-5	C55A6.2	0.975785878188699	0.995299610933809	7
cam-1	C01G6.8	0.975820188714201	0.995299610933809	8
glh-2	C55B7.1	0.976007304817904	0.995299610933809	7
K03A11.4	K03A11.4	0.977651165848951	0.995299610933809	9
cdh-8	F18F11.3	0.978229478287724	0.995299610933809	9
nhl-1	F54G8.4	0.979806046103496	0.995299610933809	8
F16G10.11	F16G10.11	0.98166319751596	0.995299610933809	7
T16G1.9	T16G1.9	0.982444566699963	0.995299610933809	7
Y53C10A.10	Y53C10A.10	0.983184151133734	0.995299610933809	13
T28F3.5	T28F3.5	0.983204383137691	0.995299610933809	10
F36H2.3	F36H2.3	0.983217964394863	0.995299610933809	8
C49D10.10	C49D10.10	0.984330962249172	0.995299610933809	7
cid-1	K10D2.3	0.986664791094283	0.995299610933809	8
vab-8	K12F2.2	0.988703098006695	0.995299610933809	7
C53A5.5	C53A5.5	0.989116536406573	0.995299610933809	8
nkat-3	R03A10.4	0.989436532086243	0.995299610933809	7
Y59A8B.6	Y59A8B.6	0.989727151447063	0.995299610933809	8
twk-2	T12C9.3	0.989849549105564	0.995299610933809	12
F45G2.2	F45G2.2	0.990673498557882	0.995299610933809	12
T19D2.1	T19D2.1	0.991192759082883	0.995299610933809	12
pgp-10	C54D1.1	0.991727010904423	0.995299610933809	12
lex-1	F11A10.1	0.991831668038569	0.995299610933809	10
fcd-2	Y41E3.9	0.994902363760039	0.997509094844127	12
Y66D12A.14	Y66D12A.14	0.996061112624328	0.99779943917341	23
Y39B6A.43	Y39B6A.43	0.997241807767211	0.997924948372548	7
C05C8.8	C05C8.8	0.997924948372548	0.997924948372548	7
