# Supplementary material for: Accelerating Gene Discovery by Phenotyping Whole-Genome Sequenced Multi-mutation Strains and Using the Sequence Kernel Association Test (SKAT)
Source: PLoS Genet. 2016 Aug 10;12(8):e1006235. doi: 10.1371/journal.pgen.1006235 (PMC4980031; doi:10.1371/journal.pgen.1006235)
Supplement: S5 Table — (CSV) [file pgen.1006235.s015.csv]

public_gene_name	sequence	p-value	FDR_adjusted_p-value	number_of_strains_with_mutations
F01D4.9	F01D4.9	5.55624312086334e-05	0.0474299215544659	7
mdf-1	C50F4.11	9.99742065737053e-05	0.0474299215544659	8
cnt-1	Y17G7B.15	0.000123945788034319	0.0474299215544659	8
tps-2	F19H8.1	0.00100646988943698	0.235641287471666	8
osm-1	T27B1.1	0.00109016192024547	0.235641287471666	14
lars-1	R74.1	0.00152637001716593	0.235641287471666	8
F43D9.1	F43D9.1	0.00168854374599925	0.235641287471666	7
hlb-1	T21H8.1	0.00179566236789785	0.235641287471666	7
dcr-1	K12H4.8	0.00184736200979529	0.235641287471666	11
D2085.5	D2085.5	0.00240540323170413	0.276140290999634	10
F53H1.1	F53H1.1	0.00270209112782271	0.282000055885498	7
M106.4	M106.4	0.00352587180388841	0.331207657685262	8
Y39B6A.18	Y39B6A.18	0.00375060936403171	0.331207657685262	11
Y38F2AR.12	Y38F2AR.12	0.00463582219309555	0.377770912342777	11
col-135	M199.5	0.00546823122044182	0.377770912342777	7
scpl-1	B0379.4	0.00639744768004746	0.377770912342777	7
jac-1	Y105C5B.21	0.00710810873992651	0.377770912342777	11
hcp-6	Y110A7A.1	0.00722664837109122	0.377770912342777	12
F52D2.6	F52D2.6	0.0076648895776148	0.377770912342777	7
F48E3.3	F48E3.3	0.00771644168267149	0.377770912342777	7
H06I04.5	H06I04.5	0.00781109217825582	0.377770912342777	7
C14B4.2	C14B4.2	0.00808294742372739	0.377770912342777	8
hipr-1	ZK370.3	0.00809420123784577	0.377770912342777	8
ced-5	C02F4.1	0.00822082950156422	0.377770912342777	7
H11E01.3	H11E01.3	0.00847708680975534	0.377770912342777	14
inft-2	F15B9.4	0.00855578721333816	0.377770912342777	10
Y71A12B.12	Y71A12B.12	0.00989443487608799	0.410645055432607	10
C05D12.2	C05D12.2	0.0105790786867447	0.410645055432607	7
T19D12.1	T19D12.1	0.0107044071994403	0.410645055432607	12
dnc-1	ZK593.5	0.0109980353438339	0.410645055432607	11
Y71G12B.11	Y71G12B.11	0.011091475719629	0.410645055432607	15
Y17G7B.19	Y17G7B.19	0.0114465520678079	0.410645055432607	8
C27H5.2	C27H5.2	0.0128830505969559	0.421615753220037	8
D1044.6	D1044.6	0.0131692152029275	0.421615753220037	8
ugt-32	F47C10.6	0.013353611552527	0.421615753220037	8
T26A8.4	T26A8.4	0.0135571602700815	0.421615753220037	8
sma-1	R31.1	0.0137387843145962	0.421615753220037	28
pqn-62	T03G11.1	0.0148503400360934	0.421615753220037	9
unc-70	K11C4.3	0.0162246162055644	0.421615753220037	14
mel-46	T06A10.1	0.0164955453656475	0.421615753220037	7
glo-4	F07C3.4	0.0166278883405495	0.421615753220037	8
T12G3.1	T12G3.1	0.0168085197495281	0.421615753220037	7
M02G9.1	M02G9.1	0.0168881358464088	0.421615753220037	7
K02F6.4	K02F6.4	0.0170416847856671	0.421615753220037	9
ZK1010.5	ZK1010.5	0.0171902003562647	0.421615753220037	9
tag-208	Y45F10D.13	0.0173657584307705	0.421615753220037	7
vps-34	B0025.1	0.0178632464762701	0.421615753220037	8
xpc-1	Y76B12C.2	0.0182908097356025	0.421615753220037	11
rnp-6	Y47G6A.20	0.018468563986039	0.421615753220037	7
asp-1	Y39B6A.20	0.0188215404038721	0.421615753220037	7
itx-1	W03D8.6	0.0190135663866036	0.421615753220037	9
R06F6.8	R06F6.8	0.0190975776719877	0.421615753220037	10
pkc-1	F57F5.5	0.0196512413145525	0.425653302435968	7
rbc-1	F54E4.1	0.0206172118655987	0.43830665225384	19
F58G1.1	F58G1.1	0.0211832847396898	0.439356616733035	8
C52E4.5	C52E4.5	0.0214320300845383	0.439356616733035	7
cca-1	C54D2.5	0.0239500127590272	0.472546728218108	10
Y22D7AR.12	Y22D7AR.12	0.0239789929530415	0.472546728218108	7
pld-1	C04G6.3	0.0242859381227076	0.472546728218108	14
lam-3	T22A3.8	0.0251582754641027	0.481361670546497	11
nlg-1	C40C9.5	0.0260521462939701	0.487716092910354	7
kin-4	C10C6.1	0.0269099609482688	0.487716092910354	11
ssl-1	Y111B2A.22	0.0275944117525582	0.487716092910354	10
mrp-6	F20B6.3	0.0278277696685466	0.487716092910354	7
atg-2	M03A8.2	0.0279492135067388	0.487716092910354	25
plc-1	F31B12.1	0.0280394269443235	0.487716092910354	12
C35E7.5	C35E7.5	0.0286436089150145	0.49078900051398	13
btf-1	F15D4.1	0.0296118595264356	0.494503645597495	11
K07E3.4	K07E3.4	0.0304306908344935	0.494503645597495	7
F58B3.4	F58B3.4	0.0307325434667289	0.494503645597495	8
C44B9.1	C44B9.1	0.0316156688598425	0.494503645597495	7
grl-25	ZK643.8	0.032228582895689	0.494503645597495	13
Y48E1A.1	Y48E1A.1	0.0325362907346891	0.494503645597495	12
F29C12.4	F29C12.4	0.0333589603558325	0.494503645597495	9
ZK1025.3	ZK1025.3	0.0341871679619196	0.494503645597495	7
gcy-5	ZK970.6	0.0345550950649812	0.494503645597495	9
Y57A10A.1	Y57A10A.1	0.0351757917911475	0.494503645597495	9
F55H12.3	F55H12.3	0.0356354799260161	0.494503645597495	16
Y46E12BL.2	Y46E12BL.2	0.0357047146105104	0.494503645597495	10
C34F6.10	C34F6.10	0.0357752116082412	0.494503645597495	11
rha-2	C06E1.10	0.0366122145771864	0.494503645597495	9
mca-3	Y67D8C.10	0.0368700710806567	0.494503645597495	7
ril-2	C14C10.3	0.0369327359426826	0.494503645597495	7
lin-15B	ZK662.4	0.0372513927237497	0.494503645597495	7
zer-1	T24C4.6	0.037359522760301	0.494503645597495	7
T01C4.1	T01C4.1	0.038062245986778	0.494503645597495	11
che-3	F18C12.1	0.0383421342978369	0.494503645597495	21
gei-7	C05E4.9	0.0384530233541829	0.494503645597495	7
D1044.2	D1044.2	0.0385148757367192	0.494503645597495	8
Y54F10BM.9	Y54F10BM.9	0.0390111011493048	0.494503645597495	7
dpy-26	C25G4.5	0.0398578591284382	0.494503645597495	12
let-19	K08F8.6	0.0399579049058395	0.494503645597495	7
F28B1.2	F28B1.2	0.0407305389626035	0.494503645597495	9
unc-89	C09D1.1	0.0407309517991146	0.494503645597495	45
afd-1	W03F11.6	0.0409214689301063	0.494503645597495	11
clp-4	Y39A3CL.5	0.0421902663265739	0.495284894284294	7
unc-77	C11D2.6	0.0432223416753927	0.495284894284294	9
Y95B8A.8	Y95B8A.8	0.0434597113086254	0.495284894284294	7
itr-1	F33D4.2	0.0439150049732284	0.495284894284294	13
jip-1	F56D12.4	0.0440504479368788	0.495284894284294	8
oac-44	T09E11.5	0.0442108048163224	0.495284894284294	7
ZC84.6	ZC84.6	0.0448787363588505	0.495284894284294	8
C16B8.2	C16B8.2	0.045129340727542	0.495284894284294	7
Y64G10A.6	Y64G10A.6	0.0452053324907402	0.495284894284294	7
Y59A8A.2	Y59A8A.2	0.0453004476479537	0.495284894284294	7
pqn-85	Y43H11AL.3	0.0459023897314541	0.497131541619899	8
Y38A10A.2	Y38A10A.2	0.0467784203896907	0.501884360816495	7
C48E7.6	C48E7.6	0.0477654429259613	0.5035676279143	9
gei-8	C14B9.6	0.0478126057862881	0.5035676279143	8
C14C11.4	C14C11.4	0.0488362329018766	0.50967268519413	8
let-526	C01G8.9	0.0505914770044338	0.510914525893016	9
Y54G11A.4	Y54G11A.4	0.0506317728718155	0.510914525893016	7
pyc-1	D2023.2	0.0507655016616854	0.510914525893016	10
oac-53	W06G6.1	0.0514855374347101	0.510914525893016	7
unc-2	T02C5.5	0.0515154808097968	0.510914525893016	17
msh-6	Y47G6A.11	0.0518700859393466	0.510914525893016	7
fbxa-136	C18D4.2	0.052070557081431	0.510914525893016	15
unc-82	B0496.3	0.0535206967159609	0.520692879914603	9
F40G12.3	F40G12.3	0.0542475456323164	0.523329263747052	11
F55F10.1	F55F10.1	0.055100883243753	0.527131783031903	21
T28C6.7	T28C6.7	0.0563687561770214	0.534804397448104	8
ser-1	F59C12.2	0.0574238347955319	0.538356619751977	13
xol-1	C18A11.5	0.0576810664019975	0.538356619751977	9
gap-2	ZK899.8	0.0601814074284166	0.54959642855046	13
T20F7.5	T20F7.5	0.0604785710978458	0.54959642855046	12
T04G9.1	T04G9.1	0.0605613822797838	0.54959642855046	9
C14H10.2	C14H10.2	0.0614722984221125	0.54959642855046	7
pqn-65	T13H2.4	0.0621333235683796	0.54959642855046	11
bli-3	F56C11.1	0.0628399339760564	0.54959642855046	10
sor-1	ZK1236.3	0.0628897823865022	0.54959642855046	7
Y48G1C.8	Y48G1C.8	0.0629973498519899	0.54959642855046	11
Y51A2D.7	Y51A2D.7	0.0635598199401265	0.54959642855046	9
toe-4	W02A11.3	0.0645882845945402	0.54959642855046	7
T19D12.4	T19D12.4	0.0645900602812726	0.54959642855046	7
mltn-3	W02B8.3	0.0654752482280759	0.54959642855046	7
spat-3	T13H2.5	0.0658594808846827	0.54959642855046	15
bmk-1	F23B12.8	0.0659147411118998	0.54959642855046	9
Y45G5AM.2	Y45G5AM.2	0.0664462836236031	0.54959642855046	7
F19H6.3	F19H6.3	0.066545212167695	0.54959642855046	7
slt-1	F40E10.4	0.0677628415571477	0.555655300768611	9
F01G4.3	F01G4.3	0.0684682654087327	0.557457933966136	7
aman-2	F58H1.1	0.0697195933355559	0.561851364035891	9
eps-8	Y57G11C.24	0.0705260815735449	0.561851364035891	7
zoo-1	Y105E8A.26	0.070937190476241	0.561851364035891	8
Y69H2.11	Y69H2.11	0.0716354259458806	0.561851364035891	8
C05C10.2	C05C10.2	0.0720245737553296	0.561851364035891	9
gcy-23	T26C12.4	0.0720577121853926	0.561851364035891	7
C28G1.4	C28G1.4	0.0729089799265085	0.561851364035891	7
R06A4.2	R06A4.2	0.0737227701619032	0.561851364035891	7
glh-2	C55B7.1	0.07421465768532	0.561851364035891	7
C09G5.8	C09G5.8	0.0742206573028373	0.561851364035891	13
vars-2	Y87G2A.5	0.0748456118960571	0.561851364035891	8
rpm-1	C01B7.6	0.075013471222616	0.561851364035891	12
lad-2	Y54G2A.25	0.0753703049316439	0.561851364035891	10
F42C5.10	F42C5.10	0.0777226936507425	0.575649369748725	9
npp-12	T23H2.1	0.0815806189195308	0.596386855132241	8
Y69H2.3	Y69H2.3	0.0816686391679831	0.596386855132241	7
gon-1	F25H8.3	0.0827720541361372	0.596386855132241	9
kcnl-1	B0399.1	0.0828293540495859	0.596386855132241	9
C09F9.2	C09F9.2	0.0835653688153817	0.596386855132241	11
cdh-7	R05H10.6	0.0837787196154294	0.596386855132241	11
tir-1	F13B10.1	0.0841901716033776	0.596386855132241	8
tlk-1	C07A9.3	0.08467862141686	0.596386855132241	7
tag-184	F18C5.3	0.0861911276145111	0.603337893301578	9
ptr-23	ZK270.1	0.0875988854367181	0.605353260929814	10
Y73E7A.2	Y73E7A.2	0.0883129651339882	0.605353260929814	8
ZC373.4	ZC373.4	0.0884149030468102	0.605353260929814	7
abt-5	Y53C10A.9	0.0885882820872899	0.605353260929814	11
Y67A10A.3	Y67A10A.3	0.0892442085110959	0.6062269311878	7
cyk-1	F11H8.4	0.0899273625908374	0.607274189731067	9
pqn-55	R09E10.7	0.0937878428642885	0.629476946200463	15
Y51A2D.15	Y51A2D.15	0.0943118769568638	0.629476946200463	7
ears-1	ZC434.5	0.0954792555370185	0.630416668875548	8
rskn-2	C54G4.1	0.0955509585229489	0.630416668875548	10
rod-1	F55G1.4	0.0964720744164785	0.631160033111186	13
let-363	B0261.2	0.0967632106511922	0.631160033111186	11
ppw-2	Y110A7A.18	0.097429120389906	0.631913165014758	7
Y67D8A.2	Y67D8A.2	0.0998161602560845	0.643758157157219	8
T13G4.3	T13G4.3	0.10232843737142	0.651642684624291	9
Y69H2.2	Y69H2.2	0.102517936313939	0.651642684624291	7
F13D2.1	F13D2.1	0.102818953904832	0.651642684624291	10
oxi-1	Y39A1C.2	0.103775614693185	0.651642684624291	10
str-208	F26G5.2	0.104022300083481	0.651642684624291	7
Y54E2A.4	Y54E2A.4	0.104444472100061	0.651642684624291	13
din-1	F07A11.6	0.108158459380249	0.660772038119075	17
R10E8.6	R10E8.6	0.109178248299919	0.660772038119075	8
ced-11	ZK512.3	0.109582841298762	0.660772038119075	7
hda-6	Y51H1A.5	0.109849413763453	0.660772038119075	7
F49B2.6	F49B2.6	0.110878060628975	0.660772038119075	9
anc-1	ZK973.6	0.111095336917128	0.660772038119075	22
col-87	Y39G8C.4	0.112450781486657	0.660772038119075	9
C42C1.8	C42C1.8	0.112633431191216	0.660772038119075	7
pqn-87	Y57A10A.18	0.113391546247355	0.660772038119075	8
cyp-35D1	F14H3.10	0.113506123503264	0.660772038119075	7
gcy-25	Y105C5B.2	0.113668931019415	0.660772038119075	10
ceh-44	Y54F10AM.4	0.116363791755443	0.660772038119075	10
pcp-4	Y116F11B.3	0.116553505363465	0.660772038119075	8
acs-10	AH10.1	0.117891021871103	0.660772038119075	9
pxn-1	ZK994.3	0.118560215317867	0.660772038119075	9
mog-4	C04H5.6	0.118937981005589	0.660772038119075	8
ZC84.1	ZC84.1	0.119172074229986	0.660772038119075	9
unc-44	B0350.2	0.119579748709227	0.660772038119075	38
D1007.15	D1007.15	0.11977256669278	0.660772038119075	11
tra-1	Y47D3A.6	0.12264360861922	0.660772038119075	7
Y110A7A.9	Y110A7A.9	0.123912451901119	0.660772038119075	8
pgp-9	C47A10.1	0.124577133149072	0.660772038119075	11
cutl-18	F47G9.3	0.125022895102297	0.660772038119075	7
dpf-4	F01F1.5	0.125286789880102	0.660772038119075	8
W07E11.1	W07E11.1	0.125410934487232	0.660772038119075	17
rbr-2	ZK593.4	0.125662299694479	0.660772038119075	7
ZK930.1	ZK930.1	0.125684477808991	0.660772038119075	8
dep-1	F44G4.8	0.126385739903242	0.660772038119075	7
ile-2	T04G9.3	0.126732721659925	0.660772038119075	7
ptr-19	Y39A1B.2	0.127827361330617	0.660772038119075	13
C34G6.1	C34G6.1	0.128244372866739	0.660772038119075	10
avr-14	B0207.12	0.128376819440385	0.660772038119075	7
rgl-1	F28B4.2	0.128376819440385	0.660772038119075	7
F59F5.7	F59F5.7	0.128376819440385	0.660772038119075	7
asic-1	ZK770.1	0.128376819440385	0.660772038119075	7
cls-2	R107.6	0.128479578159119	0.660772038119075	8
sax-3	ZK377.2	0.1286754279693	0.660772038119075	8
rga-4	Y75B7AL.4	0.131334040261715	0.660772038119075	10
dpy-6	F16F9.2	0.131564478994774	0.660772038119075	10
F17C11.10	F17C11.10	0.13180905638438	0.660772038119075	7
dgk-4	F42A9.1	0.13180905638438	0.660772038119075	7
sago-1	K12B6.1	0.13180905638438	0.660772038119075	7
glr-4	C06A8.9	0.13180905638438	0.660772038119075	7
dcap-2	F52G2.1	0.13180905638438	0.660772038119075	7
vab-19	T22D2.1	0.13180905638438	0.660772038119075	7
lip-1	C05B10.1	0.134332011933807	0.670491955217437	7
F09G2.1	F09G2.1	0.136793705228289	0.678108206773694	7
rrf-3	F10B5.7	0.137039289173778	0.678108206773694	8
Y69H2.10	Y69H2.10	0.138540313419359	0.680670873934525	10
catp-3	C09H5.2	0.140291739416196	0.680670873934525	10
T22E5.3	T22E5.3	0.140420479826784	0.680670873934525	7
Y43C5A.2	Y43C5A.2	0.140420479826784	0.680670873934525	7
W03F11.4	W03F11.4	0.141024808787649	0.680670873934525	10
hecd-1	C34D4.14	0.141324676973638	0.680670873934525	21
scd-2	T10H9.2	0.142322482030273	0.680670873934525	11
rrf-2	M01G12.12	0.142713270726071	0.680670873934525	10
syg-2	C26G2.1	0.142893450015872	0.680670873934525	8
cutl-27	C29E6.4	0.143864551449073	0.682464896956757	7
xpo-1	ZK742.1	0.145081476510523	0.685405493967409	8
mltn-13	F25F6.1	0.147568803334893	0.694299123887117	7
cogc-5	C43E11.11	0.151878258060976	0.710871453676214	8
ZK856.12	ZK856.12	0.152329597216332	0.710871453676214	7
B0511.12	B0511.12	0.159839988087687	0.739904460986552	9
T24C12.3	T24C12.3	0.159839988087687	0.739904460986552	9
Y48G8AL.5	Y48G8AL.5	0.162246063822775	0.748026029190946	7
Y38H6C.14	Y38H6C.14	0.1643861466115	0.75016775003885	11
dpy-1	M01E10.2	0.164758191761455	0.75016775003885	11
zfp-1	F54F2.2	0.166239682445465	0.75016775003885	10
Y20F4.4	Y20F4.4	0.167400071258506	0.75016775003885	7
C28H8.3	C28H8.3	0.167403184274351	0.75016775003885	9
H02F09.3	H02F09.3	0.167642464413528	0.75016775003885	11
T01H10.8	T01H10.8	0.170188039884306	0.75016775003885	18
blmp-1	F25D7.3	0.170326556149504	0.75016775003885	8
vet-6	F44F1.7	0.170326556149504	0.75016775003885	8
sep-1	Y47G6A.12	0.170326556149504	0.75016775003885	8
jmjd-2	Y48B6A.11	0.170381433483708	0.75016775003885	11
nas-39	F38E9.2	0.170575373861542	0.75016775003885	8
F54F12.1	F54F12.1	0.171319623346359	0.75016775003885	9
ubc-17	B0403.2	0.172437231332544	0.75016775003885	8
C17B7.5	C17B7.5	0.173130775363193	0.75016775003885	7
trr-1	C47D12.1	0.173165900488062	0.75016775003885	15
cbd-1	H02I12.1	0.177373204913365	0.762638349215517	9
wdr-23	D2030.9	0.177373204913365	0.762638349215517	9
sur-5	K03A1.5	0.178161026930253	0.763167384014665	8
lin-45	Y73B6A.5	0.18107621001969	0.772771334953919	7
Y71H2B.5	Y71H2B.5	0.182550624252492	0.77617820978467	10
Y113G7A.13	Y113G7A.13	0.185379231371086	0.781583958818962	9
F08C6.2	F08C6.2	0.185394561763129	0.781583958818962	8
slo-2	F08B12.3	0.186295416664404	0.781583958818962	8
lov-1	ZK945.9	0.186545300275606	0.781583958818962	13
pqn-40	F52D1.3	0.188200388660661	0.785509550431445	7
mig-6	C37C3.6	0.190857758170286	0.785509550431445	10
gei-15	M03A8.4	0.191053678420276	0.785509550431445	7
lam-1	W03F8.5	0.191302247959391	0.785509550431445	7
T01D3.7	T01D3.7	0.191431636146743	0.785509550431445	15
W05F2.7	W05F2.7	0.191588043593617	0.785509550431445	8
cdh-8	F18F11.3	0.193106251233801	0.785509550431445	9
tag-97	C33A11.4	0.193768907527174	0.785509550431445	8
F28H6.4	F28H6.4	0.193838155544397	0.785509550431445	8
nrde-3	R04A9.2	0.194324662301856	0.785509550431445	8
Y64G10A.7	Y64G10A.7	0.195404834939485	0.787104387756241	14
Y111B2A.4	Y111B2A.4	0.196251887761123	0.787752332691503	9
pqn-75	W03D2.1	0.197649140806741	0.790596563226966	7
mon-2	F11A10.4	0.199042656682365	0.791432685923074	7
nrx-1	C29A12.4	0.199236974069485	0.791432685923074	11
gcy-22	T03D8.5	0.200278861393164	0.791498514864802	8
C53B4.4	C53B4.4	0.201924707324086	0.791498514864802	9
F54B3.1	F54B3.1	0.20203981663277	0.791498514864802	19
W04A4.5	W04A4.5	0.202319469970701	0.791498514864802	9
hum-2	F36D4.3	0.202700839172693	0.791498514864802	9
H24G06.1	H24G06.1	0.205456056997287	0.799537469264018	15
grd-1	R08B4.1	0.206402503797328	0.800507007970718	10
trpa-1	C29E6.2	0.20999688585033	0.809123635165618	9
Y82E9BR.18	Y82E9BR.18	0.210338219615489	0.809123635165618	8
C10C6.6	C10C6.6	0.21084036604672	0.809123635165618	7
pgp-5	C05A9.1	0.211504795404188	0.809123635165618	9
vav-1	C35B8.2	0.212148270195863	0.809123635165618	9
C35C5.6	C35C5.6	0.213546363751907	0.810662287156406	14
K08A2.4	K08A2.4	0.214045139660105	0.810662287156406	9
tat-1	Y49E10.11	0.21467015269647	0.810662287156406	9
sec-24.2	ZC518.2	0.216714267906103	0.815197067139935	8
Y48E1B.14	Y48E1B.14	0.217291204307335	0.815197067139935	7
Y105E8A.19	Y105E8A.19	0.221380771126956	0.819059300542352	7
Y55F3AM.14	Y55F3AM.14	0.221380771126956	0.819059300542352	7
Y67A10A.9	Y67A10A.9	0.221380771126956	0.819059300542352	7
prp-8	C50C3.6	0.221660979627236	0.819059300542352	8
dyc-1	C33G3.1	0.221888016087693	0.819059300542352	9
lgx-1	C54G7.3	0.222814941973667	0.819634328092306	11
Y71H2AM.10	Y71H2AM.10	0.223471728826561	0.819634328092306	9
oga-1	T20B5.3	0.225078255442663	0.821289928911899	8
igcm-3	T02C5.3	0.22635433286805	0.821289928911899	8
tbc-17	Y46G5A.1	0.227087968724647	0.821289928911899	12
unc-73	F55C7.7	0.22801956552385	0.821289928911899	12
acs-17	C46F4.2	0.22879852179259	0.821289928911899	10
unc-104	C52E12.2	0.229293569609431	0.821289928911899	8
trp-4	Y71A12B.4	0.229561115875032	0.821289928911899	10
F40H6.5	F40H6.5	0.229646399983205	0.821289928911899	13
T04F3.1	T04F3.1	0.230841056945308	0.821468842119439	14
agr-1	F41G3.12	0.231467498648181	0.821468842119439	10
F35A5.1	F35A5.1	0.231843122688762	0.821468842119439	15
crn-3	C14A4.4	0.234173190522382	0.824988367012623	7
cogc-1	Y54E10A.2	0.234788565237072	0.824988367012623	7
B0416.1	B0416.1	0.236028045117921	0.824988367012623	12
B0334.3	B0334.3	0.236479145660032	0.824988367012623	10
R11A8.7	R11A8.7	0.237019972820342	0.824988367012623	11
cam-1	C01G6.8	0.237148223967043	0.824988367012623	8
C44B7.11	C44B7.11	0.238290741063768	0.826458521876754	7
F54G2.1	F54G2.1	0.240339738709437	0.8267733196466	15
mltn-2	Y52B11A.7	0.240476982465248	0.8267733196466	7
apd-3	W09G10.4	0.240542063381502	0.8267733196466	7
Y6B3B.1	Y6B3B.1	0.243187059035459	0.833369384396142	21
Y39B6A.23	Y39B6A.23	0.244046178850795	0.833824444406883	7
dct-17	F35E12.7	0.246080766184519	0.834436529581374	9
B0546.3	B0546.3	0.24680157938311	0.834436529581374	8
F54E2.4	F54E2.4	0.246926175523297	0.834436529581374	8
C03H12.1	C03H12.1	0.247132770085076	0.834436529581374	7
Y48G1C.5	Y48G1C.5	0.250052047463874	0.840200381053696	7
sea-2	K10G6.3	0.251722999043876	0.840200381053696	15
tag-168	Y39A3CL.2	0.251730019986256	0.840200381053696	10
bar-1	C54D1.6	0.252218943672728	0.840200381053696	7
T08G11.1	T08G11.1	0.25510622065745	0.840200381053696	21
pat-12	T17H7.4	0.255854506995833	0.840200381053696	14
T26A5.5	T26A5.5	0.256133476416269	0.840200381053696	7
Y53F4B.13	Y53F4B.13	0.256879288313945	0.840200381053696	7
F52C9.1	F52C9.1	0.257661560345925	0.840200381053696	11
Y70C5C.1	Y70C5C.1	0.258128011375602	0.840200381053696	8
emb-9	K04H4.1	0.258357106543504	0.840200381053696	16
unc-10	T10A3.1	0.25857897901496	0.840200381053696	12
lem-3	F42H11.2	0.259290083473799	0.840200381053696	7
H17B01.4	H17B01.4	0.260677470519232	0.840200381053696	7
iars-1	R11A8.6	0.260937606090707	0.840200381053696	8
lin-13	C03B8.4	0.261030292325735	0.840200381053696	14
Y113G7C.1	Y113G7C.1	0.261281825815479	0.840200381053696	16
dis-3	C04G2.6	0.263314915389999	0.844372968904242	7
Y20C6A.1	Y20C6A.1	0.265300275797111	0.845584244050363	10
Y32H12A.8	Y32H12A.8	0.265464146547656	0.845584244050363	27
C39D10.7	C39D10.7	0.266793396729066	0.845584244050363	8
F36G9.13	F36G9.13	0.267699863897742	0.845584244050363	9
ten-1	R13F6.4	0.269620721647265	0.845584244050363	22
K02B12.7	K02B12.7	0.269773740097015	0.845584244050363	7
kin-1	ZK909.2	0.270047334205153	0.845584244050363	8
tag-333	C48G7.3	0.270335263053878	0.845584244050363	19
ego-2	Y53H1C.2	0.270610787603444	0.845584244050363	13
ifp-1	C43C3.1	0.271058363946458	0.845584244050363	8
B0336.3	B0336.3	0.272376463433556	0.847393441793286	7
mys-1	VC5.4	0.273891017747564	0.848206475838767	7
fig-1	F53B7.5	0.274115507435699	0.848206475838767	19
him-1	F28B3.7	0.277552785381152	0.8517724298013	9
T21D12.11	T21D12.11	0.277674743053921	0.8517724298013	7
R08F11.1	R08F11.1	0.278476217172861	0.8517724298013	7
gcn-1	Y48G9A.3	0.278632818146399	0.8517724298013	11
mrp-5	F14F4.3	0.279774424868721	0.8517724298013	11
F23A7.5	F23A7.5	0.279961576578462	0.8517724298013	9
C47D12.2	C47D12.2	0.280609794383755	0.8517724298013	7
taf-1	W04A8.7	0.283256393595303	0.8517724298013	12
C26H9A.2	C26H9A.2	0.283374316099275	0.8517724298013	16
W05G11.4	W05G11.4	0.283447138893434	0.8517724298013	7
nurf-1	F26H11.2	0.283862982731861	0.8517724298013	25
pqn-22	C46G7.4	0.285386278027921	0.8517724298013	7
K06A9.1	K06A9.1	0.285480959426441	0.8517724298013	9
myo-3	K12F2.1	0.286749214765892	0.8517724298013	15
rcq-5	E03A3.2	0.287139312136849	0.8517724298013	7
F55E10.6	F55E10.6	0.287139312136849	0.8517724298013	7
cpsf-1	Y76B12C.7	0.289213777025522	0.854599102134566	9
C49D10.10	C49D10.10	0.289581054643159	0.854599102134566	7
F55A3.3	F55A3.3	0.290726146688541	0.855778503585756	7
sin-3	F02E9.4	0.291509910458603	0.855890990297894	8
K12C11.1	K12C11.1	0.292562146558398	0.856789143492452	9
T23F1.5	T23F1.5	0.29390014571857	0.857686041241318	13
catp-2	C02E7.1	0.294362630878989	0.857686041241318	7
F14D12.1	F14D12.1	0.296550151709129	0.861872339650837	8
cls-1	C07H6.3	0.297535700826171	0.862552991283951	8
hdl-1	ZK829.2	0.299005205101034	0.864427872074712	7
cutl-25	Y55D5A.6	0.299688408611268	0.864427872074712	7
lrp-1	F29D11.1	0.300498477484068	0.864592110655916	24
K10E9.1	K10E9.1	0.301361566317368	0.864907695330846	8
mlt-11	W01F3.3	0.303101544252947	0.86773210175158	15
bpl-1	F13H8.10	0.304313834066122	0.869035526139075	16
twk-44	Y71H9A.1	0.305871363516427	0.871315943714288	8
dlg-1	C25F6.2	0.308331110912083	0.874226671845759	11
ced-1	Y47H9C.4	0.308416203917711	0.874226671845759	11
tag-52	C02F12.4	0.309283861543471	0.874526780916022	8
gei-3	T22H6.6	0.310571773459767	0.876010800815263	9
gcy-20	F21H7.9	0.312208427027592	0.876188193976007	9
dys-1	F15D3.1	0.313179271651796	0.876188193976007	26
F27C1.11	F27C1.11	0.313505957298966	0.876188193976007	15
F20D12.2	F20D12.2	0.314424033796367	0.876188193976007	7
frm-9	F31B12.3	0.314450815259682	0.876188193976007	11
lgc-33	Y55F3BR.4	0.318159618276527	0.884363741736085	8
nsy-1	F59A6.1	0.318925600242804	0.884363741736085	8
chc-1	T20G5.1	0.319726123253818	0.884447203603333	11
capg-2	F55C5.4	0.324141631168902	0.894506232168029	9
R02D3.4	R02D3.4	0.327984253279012	0.90293986274414	7
F59E12.9	F59E12.9	0.330847801706135	0.908323194887599	10
dpyd-1	C25F6.3	0.33152214168807	0.908323194887599	10
plx-1	Y55F3AL.1	0.334371504052759	0.913948777744207	12
hum-7	F56A6.2	0.337031867875436	0.917893990320566	8
ptr-5	C53C11.3	0.33741399295756	0.917893990320566	11
nab-1	C43E11.6	0.339588340476428	0.919309148995418	10
C18H2.5	C18H2.5	0.33994822815112	0.919309148995418	9
mrck-1	K08B12.5	0.340593260090874	0.919309148995418	10
daf-5	W01G7.1	0.341762844985021	0.919309148995418	8
C12D8.1	C12D8.1	0.341938159077564	0.919309148995418	7
dyn-1	C02C6.1	0.343171994299819	0.920470676299516	8
T06D4.3	T06D4.3	0.344306072393819	0.92135983941283	8
ubq-1	F25B5.4	0.346459560878922	0.921436708683012	7
pgp-4	F42E11.1	0.346601882442564	0.921436708683012	10
cyp-34A1	T10H4.10	0.346742733581064	0.921436708683012	7
T27A3.2	T27A3.2	0.353004462687652	0.934071905061507	8
C49C3.4	C49C3.4	0.356196014446945	0.934071905061507	10
ZK154.5	ZK154.5	0.357555192838721	0.934071905061507	10
nid-1	F54F3.1	0.358544528409647	0.934071905061507	9
myo-2	T18D3.4	0.358598496071708	0.934071905061507	11
ekl-6	T16G12.5	0.359492768315427	0.934071905061507	10
unc-22	ZK617.1	0.35969156432295	0.934071905061507	54
eat-18	Y105E8A.7	0.360532968086751	0.934071905061507	10
lev-10	Y105E8A.7	0.360532968086751	0.934071905061507	10
vit-2	C42D8.2	0.363056189906014	0.934071905061507	13
egl-19	C48A7.1	0.363221744489973	0.934071905061507	11
mua-3	K08E5.3	0.363539937520376	0.934071905061507	27
F56C9.10	F56C9.10	0.363718444171611	0.934071905061507	9
clh-1	T27D12.2	0.363855005745591	0.934071905061507	8
adt-1	C02B4.1	0.364858153896036	0.934071905061507	11
fnci-1	W02D3.10	0.366203487218148	0.934071905061507	8
K02F6.3	K02F6.3	0.367037310286675	0.934071905061507	9
K09C4.10	K09C4.10	0.367244805178428	0.934071905061507	9
C41A3.1	C41A3.1	0.36800005637916	0.934071905061507	40
unc-26	JC8.10	0.368087199054183	0.934071905061507	11
bus-8	T23F2.1	0.36817693755197	0.934071905061507	13
C33G3.4	C33G3.4	0.36952076036766	0.934071905061507	10
W05B2.4	W05B2.4	0.370146164539617	0.934071905061507	13
C01H6.2	C01H6.2	0.370211425786573	0.934071905061507	7
Y59A8A.3	Y59A8A.3	0.372310090110683	0.937306981243562	9
mel-28	C38D4.3	0.374969453003067	0.94152036008776	11
cng-1	F14H8.6	0.376086323655632	0.94152036008776	7
xrn-1	Y39G8C.1	0.377666418489322	0.94152036008776	14
E02H9.5	E02H9.5	0.377961699129935	0.94152036008776	7
atl-1	T06E4.3	0.378810640110796	0.94152036008776	9
Y70G10A.2	Y70G10A.2	0.378904535157269	0.94152036008776	13
C36B7.5	C36B7.5	0.381337641340156	0.945519680903885	9
acdh-11	Y45F3A.3	0.382438031175027	0.946204439200281	8
ZK370.4	ZK370.4	0.384769950325192	0.948113360871068	9
M88.5	M88.5	0.393107877353146	0.948113360871068	8
C32E8.11	C32E8.11	0.394961694529137	0.948113360871068	21
gcy-3	R134.1	0.397525065695267	0.948113360871068	10
cdh-10	C45G7.5	0.398046986523561	0.948113360871068	10
epg-5	C56C10.12	0.399785062356127	0.948113360871068	17
rgs-7	F56B6.2	0.40038283185517	0.948113360871068	9
R02F2.2	R02F2.2	0.403521928088171	0.948113360871068	8
sma-9	T05A10.1	0.403700034207143	0.948113360871068	16
B0365.7	B0365.7	0.404328040439062	0.948113360871068	19
eor-2	C44H4.7	0.404741809698727	0.948113360871068	11
sdc-2	C35C5.1	0.408576850265128	0.948113360871068	13
plx-2	K04B12.1	0.409588160717866	0.948113360871068	15
T28F3.5	T28F3.5	0.410341448894598	0.948113360871068	10
unc-79	E03A3.6	0.413055643029911	0.948113360871068	9
K02F6.7	K02F6.7	0.415053003625253	0.948113360871068	8
dig-1	K07E12.1	0.41588978441437	0.948113360871068	57
F54D11.2	F54D11.2	0.416058002825656	0.948113360871068	11
Y39G10AR.18	Y39G10AR.18	0.419083598540227	0.948113360871068	10
rgr-1	C38C10.5	0.42059606222357	0.948113360871068	11
F47C12.1	F47C12.1	0.421501599086894	0.948113360871068	11
vab-10	ZK1151.1	0.421713485955094	0.948113360871068	35
vit-6	K07H8.6	0.422659159968533	0.948113360871068	8
tag-180	T24F1.6	0.424351843236183	0.948113360871068	11
wnk-1	C46C2.1	0.424733256109726	0.948113360871068	7
R11G1.1	R11G1.1	0.424733256109726	0.948113360871068	7
kel-8	W02G9.2	0.424733256109726	0.948113360871068	7
iffb-1	Y54F10BM.2	0.426528999829801	0.948113360871068	9
F28E10.1	F28E10.1	0.428062497219803	0.948113360871068	13
daf-2	Y55D5A.5	0.428231504890356	0.948113360871068	9
gld-2	ZC308.1	0.428231504890356	0.948113360871068	9
vps-53	T05G5.8	0.428811011151742	0.948113360871068	7
nmy-1	F52B10.1	0.429134672090302	0.948113360871068	12
hmr-1	W02B9.1	0.429149774419746	0.948113360871068	11
F21G4.6	F21G4.6	0.431338936228076	0.948113360871068	10
T23E7.2	T23E7.2	0.431553344547974	0.948113360871068	10
F25E5.1	F25E5.1	0.431868655713999	0.948113360871068	7
set-2	C26E6.9	0.432126037134611	0.948113360871068	13
Y43D4A.5	Y43D4A.5	0.434934925130092	0.948113360871068	11
Y113G7B.12	Y113G7B.12	0.435825180173388	0.948113360871068	7
T19D2.1	T19D2.1	0.440607937316317	0.948113360871068	12
unc-54	F11C3.3	0.443991196281429	0.948113360871068	14
pyk-2	ZK593.1	0.444180183185207	0.948113360871068	7
pll-1	K10F12.3	0.444425428969867	0.948113360871068	7
pes-7	F09C3.1	0.444454104781446	0.948113360871068	11
F35F10.10	F35F10.10	0.444576028849092	0.948113360871068	7
T28F2.7	T28F2.7	0.444576028849092	0.948113360871068	7
Y56A3A.6	Y56A3A.6	0.444576028849092	0.948113360871068	7
lsy-12	R07B5.9	0.444808522342247	0.948113360871068	11
F29G6.3	F29G6.3	0.445390774959765	0.948113360871068	9
E01A2.2	E01A2.2	0.445529094908133	0.948113360871068	8
ZC116.3	ZC116.3	0.445548083569013	0.948113360871068	14
Y16B4A.2	Y16B4A.2	0.447099087155482	0.948113360871068	14
scp-1	D2013.8	0.44979726509195	0.948113360871068	9
npp-10	ZK328.5	0.450459413917916	0.948113360871068	11
ptr-21	Y65B4BR.3	0.450665414712866	0.948113360871068	8
R193.2	R193.2	0.452825903299323	0.948113360871068	7
T20B6.2	T20B6.2	0.453464983467564	0.948113360871068	7
C32E12.4	C32E12.4	0.455758650347237	0.948113360871068	11
unc-16	ZK1098.10	0.459657842820013	0.948113360871068	11
ctn-1	Y23H5A.5	0.460185757622555	0.948113360871068	10
Y57G11C.32	Y57G11C.32	0.462685758267002	0.948113360871068	7
gpa-6	F48C11.1	0.467467829624191	0.948113360871068	7
ZK822.1	ZK822.1	0.468138082692601	0.948113360871068	8
elpc-1	Y110A7A.16	0.469258975455088	0.948113360871068	7
cdh-5	F08B4.2	0.472411104161439	0.948113360871068	9
Y69A2AR.19	Y69A2AR.19	0.472463873950411	0.948113360871068	9
tag-192	T04D1.4	0.472899927385551	0.948113360871068	16
sdc-3	C25D7.3	0.476313618726626	0.948113360871068	18
dic-1	F08B4.1	0.477205562456307	0.948113360871068	7
B0412.3	B0412.3	0.47797972946851	0.948113360871068	8
set-9	F15E6.1	0.478607172622656	0.948113360871068	7
C38D9.5	C38D9.5	0.479552631370058	0.948113360871068	7
Y32B12B.2	Y32B12B.2	0.481113229974803	0.948113360871068	9
gbf-1	C24H11.7	0.482029088644598	0.948113360871068	11
E01G6.1	E01G6.1	0.482617559452652	0.948113360871068	10
F42G9.6	F42G9.6	0.483289078938184	0.948113360871068	7
C16C10.3	C16C10.3	0.484317717224844	0.948113360871068	9
ego-1	F26A3.3	0.484741113231149	0.948113360871068	7
C14B1.7	C14B1.7	0.486561268697891	0.948113360871068	8
mrp-4	F21G4.2	0.487734597886564	0.948113360871068	16
F39B2.8	F39B2.8	0.488474300231727	0.948113360871068	7
W02C12.1	W02C12.1	0.488803586922829	0.948113360871068	7
F26A10.2	F26A10.2	0.488927094053618	0.948113360871068	8
lin-12	R107.8	0.49105167837069	0.948113360871068	11
gcy-19	C17F4.6	0.492632509259965	0.948113360871068	7
gcy-28	T01A4.1	0.494499039026962	0.948113360871068	14
pqn-15	C24A8.3	0.494939763401355	0.948113360871068	15
grd-7	F46H5.6	0.495008484719607	0.948113360871068	9
C27F2.1	C27F2.1	0.495336382089889	0.948113360871068	8
F32A5.2	F32A5.2	0.496236793791173	0.948113360871068	7
K10D2.8	K10D2.8	0.497177892162786	0.948113360871068	7
C42C1.10	C42C1.10	0.502428756105734	0.948113360871068	8
F19B2.6	F19B2.6	0.503242579152287	0.948113360871068	9
fer-1	F43G9.6	0.504038322175692	0.948113360871068	10
ptp-3	C09D8.1	0.507626291356228	0.948113360871068	14
sbp-1	Y47D3B.7	0.511067104475247	0.948113360871068	10
nhl-2	F26F4.7	0.511882848579272	0.948113360871068	7
F25B5.2	F25B5.2	0.512892645224401	0.948113360871068	7
Y46G5A.29	Y46G5A.29	0.515148412457576	0.948113360871068	9
spc-1	K10B3.10	0.515337506601456	0.948113360871068	13
npa-1	VC5.3	0.51543607838522	0.948113360871068	9
T01E8.5	T01E8.5	0.518784720096627	0.948113360871068	11
cdh-4	F25F2.2	0.519386211640317	0.948113360871068	26
rhgf-1	F13E6.6	0.520621810565805	0.948113360871068	8
Y53C10A.10	Y53C10A.10	0.521473347313492	0.948113360871068	13
F58G11.2	F58G11.2	0.521536477054654	0.948113360871068	9
tam-1	F26G5.9	0.523803236966306	0.948113360871068	8
trp-2	R06B10.4	0.526572761973397	0.948113360871068	8
tag-312	C33D12.6	0.526971406075705	0.948113360871068	7
tag-53	F33C8.1	0.527121138607737	0.948113360871068	11
ceh-100	Y38E10A.6	0.527845886842289	0.948113360871068	11
B0207.5	B0207.5	0.52802958703783	0.948113360871068	23
clec-199	C30H6.1	0.529355442442404	0.948113360871068	8
F59A1.15	F59A1.15	0.529744036935956	0.948113360871068	7
Y79H2A.3	Y79H2A.3	0.530687372054115	0.948113360871068	16
nep-2	T05A8.4	0.532087379249928	0.948113360871068	7
aka-1	D1022.7	0.535232539405656	0.948113360871068	9
kin-29	F58H12.1	0.538261475437625	0.948113360871068	11
npp-1	K07F5.13	0.540775599037554	0.948113360871068	8
Y34B4A.10	Y34B4A.10	0.541777272489841	0.948113360871068	7
Y67D2.2	Y67D2.2	0.541777272489841	0.948113360871068	7
Y38C9A.1	Y38C9A.1	0.543903380512979	0.948113360871068	7
F22G12.5	F22G12.5	0.544037283692425	0.948113360871068	11
F23H11.4	F23H11.4	0.54414130071208	0.948113360871068	9
smgl-1	F20G4.1	0.544480875966218	0.948113360871068	7
gcy-12	F08B1.2	0.545808330100778	0.948113360871068	9
C01G5.4	C01G5.4	0.545952101756903	0.948113360871068	9
Y75B8A.3	Y75B8A.3	0.546619071378764	0.948113360871068	8
F47B7.2	F47B7.2	0.546865246358726	0.948113360871068	7
F55F3.4	F55F3.4	0.547407559732799	0.948113360871068	8
T06D8.1	T06D8.1	0.547479860303405	0.948113360871068	15
unc-80	F25C8.3	0.548436983170812	0.948113360871068	21
K10C2.1	K10C2.1	0.549879052907496	0.948113360871068	16
spd-5	F56A3.4	0.550489434478798	0.948113360871068	10
F41E6.11	F41E6.11	0.556654514313696	0.948113360871068	7
epac-1	T20G5.5	0.55679180148962	0.948113360871068	7
lst-3	Y37A1B.1	0.559081570490794	0.948113360871068	9
F47H4.2	F47H4.2	0.55968725151907	0.948113360871068	7
ajm-1	C25A11.4	0.562279415794305	0.948113360871068	10
lact-7	C40H5.4	0.563504921199853	0.948113360871068	7
pept-3	F56F4.5	0.563983577268556	0.948113360871068	8
tra-2	C15F1.3	0.564509615675631	0.948113360871068	8
sax-2	F21H11.2	0.568734251033087	0.948113360871068	15
Y61A9LA.3	Y61A9LA.3	0.572396802730961	0.948113360871068	7
F39C12.1	F39C12.1	0.5734776553965	0.948113360871068	30
kin-25	B0302.1	0.576006752050779	0.948113360871068	12
K09F6.3	K09F6.3	0.576200200650155	0.948113360871068	14
Y108G3AL.7	Y108G3AL.7	0.578727254119007	0.948113360871068	13
dpy-28	Y39A1B.3	0.581146334708996	0.948113360871068	8
dpy-22	F47A4.2	0.581257164462984	0.948113360871068	20
galt-1	M03F8.4	0.582324750286624	0.948113360871068	8
lrk-1	T27C10.6	0.584411052967755	0.948113360871068	13
F41H10.3	F41H10.3	0.584735251896348	0.948113360871068	9
R11A5.7	R11A5.7	0.588022802119674	0.948113360871068	7
Y39B6A.43	Y39B6A.43	0.588022802119674	0.948113360871068	7
drh-3	D2005.5	0.591380156696957	0.948113360871068	9
clec-125	W09G10.6	0.591533519974745	0.948113360871068	8
Y59A8B.6	Y59A8B.6	0.591533519974745	0.948113360871068	8
Y39G10AR.11	Y39G10AR.11	0.59407012048745	0.948113360871068	7
Y46G5A.4	Y46G5A.4	0.595028428705202	0.948113360871068	12
C25F9.2	C25F9.2	0.595210820813274	0.948113360871068	9
thoc-2	C16A3.8	0.595675974304715	0.948113360871068	7
pgp-1	K08E7.9	0.595863744871895	0.948113360871068	8
eat-20	H30A04.1	0.598028551957807	0.948113360871068	7
T24H7.2	T24H7.2	0.598028551957807	0.948113360871068	7
fshr-1	C50H2.1	0.598028551957807	0.948113360871068	7
T05C1.4	T05C1.4	0.599485466316938	0.948113360871068	7
B0252.1	B0252.1	0.59958567372286	0.948113360871068	8
Y46B2A.3	Y46B2A.3	0.600771701410515	0.948113360871068	8
npp-9	F59A2.1	0.605711728265268	0.948113360871068	7
M70.3	M70.3	0.605711728265268	0.948113360871068	7
Y39A3CR.3	Y39A3CR.3	0.605711728265268	0.948113360871068	7
col-106	Y77E11A.15	0.605711728265268	0.948113360871068	7
F29G6.1	F29G6.1	0.608072849513238	0.948113360871068	7
F16G10.11	F16G10.11	0.61070841451169	0.948113360871068	7
T11G6.2	T11G6.2	0.61070841451169	0.948113360871068	7
daf-15	C10C5.6	0.612464689757812	0.948113360871068	9
pqn-20	C37A2.2	0.61488610988291	0.948113360871068	14
C26B9.5	C26B9.5	0.615781672043343	0.948113360871068	7
ptr-6	C54A12.1	0.615781672043343	0.948113360871068	7
F47G9.4	F47G9.4	0.615781672043343	0.948113360871068	7
mtm-5	H28G03.6	0.615781672043343	0.948113360871068	7
nhr-1	R09G11.2	0.615781672043343	0.948113360871068	7
W03B1.2	W03B1.2	0.615813913860575	0.948113360871068	7
chd-3	T14G8.1	0.617429874086245	0.948113360871068	17
abt-4	Y39D8C.1	0.617899871021307	0.948113360871068	17
M117.4	M117.4	0.618211623089802	0.948113360871068	9
Y47D3A.29	Y47D3A.29	0.622771804244907	0.948113360871068	9
K02E11.10	K02E11.10	0.6244898462278	0.948113360871068	8
him-4	F15G9.4	0.625266237828531	0.948113360871068	36
C04E12.4	C04E12.4	0.625912269972858	0.948113360871068	7
F02C9.2	F02C9.2	0.625912269972858	0.948113360871068	7
ehbp-1	F25B3.1	0.625912269972858	0.948113360871068	7
vab-1	M03A1.1	0.625912269972858	0.948113360871068	7
daam-1	F56E10.2	0.625912269972858	0.948113360871068	7
ipla-1	M03A1.6	0.625912269972858	0.948113360871068	7
sqv-6	Y50D4C.4	0.627244708206793	0.948113360871068	8
C54G6.2	C54G6.2	0.62853722113758	0.948113360871068	7
Y92H12A.5	Y92H12A.5	0.630650148807563	0.948113360871068	8
fmi-1	F15B9.7	0.63171374717499	0.948113360871068	16
egl-8	B0348.4	0.634734167164666	0.948113360871068	7
ketn-1	F54E2.3	0.636945108889056	0.948113360871068	29
F46H5.4	F46H5.4	0.637190130889307	0.948113360871068	11
npp-7	T19B4.2	0.637795832795297	0.948113360871068	9
Y53G8AM.8	Y53G8AM.8	0.63819864856814	0.948113360871068	12
ama-1	F36A4.7	0.639610121147297	0.948113360871068	9
F34D10.4	F34D10.4	0.63975335361557	0.948113360871068	13
K10B4.1	K10B4.1	0.639820513363505	0.948113360871068	12
T08A11.2	T08A11.2	0.64081201060585	0.948113360871068	11
clec-8	Y38E10A.4	0.641080495794445	0.948113360871068	9
cogc-4	Y51H7C.6	0.642820786586974	0.948113360871068	8
shn-1	C33B4.3	0.642910206718485	0.948113360871068	11
F44D12.1	F44D12.1	0.643705943114218	0.948113360871068	7
glit-1	F55D10.3	0.643705943114218	0.948113360871068	7
max-2	Y38F1A.10	0.645374457473342	0.948113360871068	7
cogc-2	C06G3.10	0.646169382205627	0.948113360871068	7
C23H4.6	C23H4.6	0.646169382205627	0.948113360871068	7
qua-1	T05C12.10	0.646169382205627	0.948113360871068	7
gcy-37	C54E4.3	0.646835068430605	0.948113360871068	7
cft-1	C18C4.2	0.650155052958973	0.948113360871068	12
math-38	T07H3.3	0.651470102510941	0.948113360871068	8
mat-2	W10C6.1	0.651470102510941	0.948113360871068	8
klp-4	F56E3.3	0.651852542345546	0.948113360871068	13
Y48B6A.1	Y48B6A.1	0.652932556809483	0.948113360871068	10
crb-1	F11C7.4	0.653656724397914	0.948113360871068	8
rbg-1	F20D1.6	0.653656724397914	0.948113360871068	8
nuo-5	Y45G12B.1	0.653656724397914	0.948113360871068	8
tag-273	Y57G11A.1	0.653850113637721	0.948113360871068	7
gcy-14	ZC412.2	0.657378379298617	0.948113360871068	9
nmy-2	F20G4.3	0.657956641123521	0.948113360871068	7
alg-1	F48F7.1	0.658533164341346	0.948113360871068	13
F13B9.1	F13B9.1	0.65886548933012	0.948113360871068	14
ZK1193.2	ZK1193.2	0.659407876576949	0.948113360871068	9
piki-1	F39B1.1	0.660045706541081	0.948113360871068	9
F13H8.2	F13H8.2	0.660782742467921	0.948113360871068	8
add-1	F39C12.2	0.660782742467921	0.948113360871068	8
cand-1	Y102A5A.1	0.660782742467921	0.948113360871068	8
lrp-2	T21E3.3	0.662884863524379	0.948113360871068	26
tag-279	F18E9.5	0.666759505432275	0.948113360871068	8
fbxa-169	C31C9.8	0.66766097972223	0.948113360871068	7
ulp-2	Y38A8.3	0.669589469946336	0.948113360871068	8
C44H9.4	C44H9.4	0.670087391965918	0.948113360871068	8
sym-2	ZK1067.6	0.670087391965918	0.948113360871068	8
polq-1	W03A3.2	0.674486681669187	0.948113360871068	10
gcn-2	Y81G3A.3	0.674512466040088	0.948113360871068	10
vglu-3	T07A5.3	0.675339449300357	0.948113360871068	7
hda-4	C10E2.3	0.675339449300357	0.948113360871068	7
otpl-5	F45F2.5	0.675339449300357	0.948113360871068	7
F09F9.4	F09F9.4	0.676177325721749	0.948113360871068	7
pde-3	E01F3.1	0.676181538518952	0.948113360871068	10
T01H3.2	T01H3.2	0.67740769897583	0.948113360871068	7
F45H11.3	F45H11.3	0.677803687922543	0.948113360871068	7
ifta-1	C54G7.4	0.677803687922543	0.948113360871068	7
F31C3.2	F31C3.2	0.6788221352373	0.948113360871068	7
cyk-3	ZK328.1	0.6788221352373	0.948113360871068	7
F18A12.6	F18A12.6	0.679000112214696	0.948113360871068	9
R04B3.3	R04B3.3	0.679408096786679	0.948113360871068	8
ect-2	T19E10.1	0.680421091394964	0.948113360871068	9
col-174	F46C8.2	0.683587749293058	0.948113360871068	7
R03G8.3	R03G8.3	0.68461373945694	0.948113360871068	11
Y22D7AR.2	Y22D7AR.2	0.684681112546694	0.948113360871068	9
BE0003N10.1	BE0003N10.1	0.685463417804732	0.948113360871068	7
lea-1	K08H10.1	0.686551504866101	0.948113360871068	14
let-805	H19M22.2	0.687550191426095	0.948113360871068	24
C29H12.5	C29H12.5	0.687933698607912	0.948113360871068	7
K04C2.2	K04C2.2	0.687933698607912	0.948113360871068	7
rsa-2	Y48A6B.11	0.687933698607912	0.948113360871068	7
prmt-3	T23B5.1	0.688093832990809	0.948113360871068	7
pqn-39	F48F7.4	0.688679653882098	0.948113360871068	8
hum-8	Y66H1A.6	0.688679653882098	0.948113360871068	8
T08A11.1	T08A11.1	0.690131262169992	0.948113360871068	11
Y40B1A.3	Y40B1A.3	0.690218893034389	0.948113360871068	9
fasn-1	F32H2.5	0.692812888857298	0.948113360871068	9
ZK836.2	ZK836.2	0.693258536383262	0.948113360871068	9
C14C10.5	C14C10.5	0.693655659820213	0.948113360871068	9
C12D12.1	C12D12.1	0.69568245487687	0.948113360871068	8
let-75	R06C7.10	0.696741916497803	0.948113360871068	8
H05L14.2	H05L14.2	0.697018143514008	0.948113360871068	11
fhod-1	C46H11.11	0.697245778294856	0.948113360871068	10
math-48	ZK250.6	0.697925857990423	0.948113360871068	8
let-2	F01G12.5	0.698374875524383	0.948113360871068	12
gcy-1	AH6.1	0.69950769647482	0.948113360871068	8
C25H3.8	C25H3.8	0.699764701634337	0.948113360871068	16
F26F12.3	F26F12.3	0.699802461534165	0.948113360871068	9
let-711	F57B9.2	0.699802461534165	0.948113360871068	9
unc-103	C30D11.1	0.701464901837594	0.948113360871068	11
alg-2	T07D3.7	0.701550490965801	0.948113360871068	12
T23D8.7	T23D8.7	0.703307975946846	0.948113360871068	8
F10G7.9	F10G7.9	0.703801862980022	0.948113360871068	7
col-98	F14F7.1	0.703801862980022	0.948113360871068	7
gcy-13	F23H12.6	0.703801862980022	0.948113360871068	7
syp-4	H27M09.3	0.703801862980022	0.948113360871068	7
T05H4.3	T05H4.3	0.703801862980022	0.948113360871068	7
T16G1.9	T16G1.9	0.703801862980022	0.948113360871068	7
dnj-27	Y47H9C.5	0.703801862980022	0.948113360871068	7
tag-232	T18H9.7	0.708323908757739	0.948113360871068	9
W09G3.6	W09G3.6	0.708590340459951	0.948113360871068	7
D2005.4	D2005.4	0.710556735032916	0.948113360871068	9
B0198.3	B0198.3	0.710835229501426	0.948113360871068	9
dkf-2	T25E12.4	0.713040973831672	0.948113360871068	10
clu-1	F55H2.6	0.713287596480962	0.948113360871068	9
apr-1	K04G2.8	0.713409462542075	0.948113360871068	7
ani-2	K10B2.5	0.713409462542075	0.948113360871068	7
vab-8	K12F2.2	0.713864029615019	0.948113360871068	7
ced-12	Y106G6E.5	0.713864029615019	0.948113360871068	7
F31D5.5	F31D5.5	0.714582856309409	0.948113360871068	15
agef-1	Y6B3A.1	0.71518966847841	0.948113360871068	14
B0238.7	B0238.7	0.716506904748041	0.948113360871068	7
F40F11.2	F40F11.2	0.716806832336325	0.948113360871068	9
F42H10.5	F42H10.5	0.716806832336325	0.948113360871068	9
dhc-1	T21E12.4	0.717246591680419	0.948113360871068	17
T11G6.5	T11G6.5	0.717398150796881	0.948113360871068	8
Y75B8A.24	Y75B8A.24	0.717564291659746	0.948113360871068	17
C45G7.4	C45G7.4	0.718634220308511	0.948113360871068	7
C44E4.1	C44E4.1	0.719028706895175	0.948113360871068	9
let-716	C16A3.3	0.720392942018557	0.948113360871068	9
T24D1.2	T24D1.2	0.723433041810317	0.948113360871068	7
F07C6.4	F07C6.4	0.725273119202175	0.948113360871068	9
uig-1	F32F2.1	0.725273119202175	0.948113360871068	9
Y34B4A.4	Y34B4A.4	0.725273119202175	0.948113360871068	9
R03D7.1	R03D7.1	0.727440143316406	0.948113360871068	8
clp-6	Y77E11A.10	0.727794730040677	0.948113360871068	10
F14F7.5	F14F7.5	0.728633587913485	0.948113360871068	7
fcd-2	Y41E3.9	0.729165908340822	0.948113360871068	12
clh-4	T06F4.2	0.73127082890003	0.948113360871068	11
knl-3	T10B5.6	0.731713231178208	0.948113360871068	8
acy-3	C44F1.5	0.732590747640376	0.948113360871068	9
dpy-27	R13G10.1	0.733663709119492	0.948113360871068	9
sec-31	T01G1.3	0.733663709119492	0.948113360871068	9
Y40C5A.3	Y40C5A.3	0.737008168995155	0.948113360871068	13
lfi-1	ZC8.4	0.737703290918118	0.948113360871068	17
F48E3.2	F48E3.2	0.738580014633944	0.948113360871068	7
lin-2	F17E5.1	0.740757752495421	0.948113360871068	8
col-163	F46B3.17	0.740757752495421	0.948113360871068	8
Y47G6A.29	Y47G6A.29	0.741473494961258	0.948113360871068	7
C52B9.8	C52B9.8	0.741494367779075	0.948113360871068	12
C32D5.11	C32D5.11	0.741549445908796	0.948113360871068	10
pqn-41	F53A3.4	0.742000507882475	0.948113360871068	9
F31C3.3	F31C3.3	0.742089528764434	0.948113360871068	7
T16G12.1	T16G12.1	0.742844594558906	0.948113360871068	22
cpna-2	B0228.4	0.744358255830183	0.948113360871068	54
F56A8.1	F56A8.1	0.745998357421309	0.948113360871068	10
max-1	C34B4.1	0.746514410436845	0.948113360871068	12
F45G2.2	F45G2.2	0.747923585604971	0.948113360871068	12
aco-1	ZK455.1	0.748658202545911	0.948113360871068	13
Y54E10A.11	Y54E10A.11	0.749740948444223	0.948113360871068	8
cpb-3	B0414.5	0.75009375049861	0.948113360871068	8
ZC376.1	ZC376.1	0.75207855156845	0.948113360871068	9
gei-1	F45H7.2	0.752383465828179	0.948113360871068	14
tre-4	F15A2.2	0.753788983705237	0.948113360871068	7
C18H2.4	C18H2.4	0.758254242473126	0.948113360871068	8
sel-2	F10F2.1	0.758517501608685	0.948113360871068	14
ttn-1	W06H8.8	0.762464089550505	0.948113360871068	86
C08G5.1	C08G5.1	0.765347119808492	0.948113360871068	10
T06D8.10	T06D8.10	0.765347119808492	0.948113360871068	10
set-16	T12D8.1	0.765489904915587	0.948113360871068	15
F56D12.6	F56D12.6	0.766276979672787	0.948113360871068	8
rha-1	T07D4.3	0.767098259994146	0.948113360871068	8
F52E1.13	F52E1.13	0.767760175721752	0.948113360871068	14
fbn-1	ZK783.1	0.769236250638313	0.948113360871068	15
rict-1	F29C12.3	0.771007042186112	0.948113360871068	15
rrf-1	F26A3.8	0.771371647546199	0.948113360871068	11
srh-125	C18B10.8	0.771991282722254	0.948113360871068	7
acs-4	F37C12.7	0.771991282722254	0.948113360871068	7
rabn-5	F01F1.4	0.771991282722255	0.948113360871068	7
Y44E3A.6	Y44E3A.6	0.771991282722255	0.948113360871068	7
F54F11.2	F54F11.2	0.772067819800833	0.948113360871068	10
T05C3.2	T05C3.2	0.772865389191613	0.948113360871068	10
dcaf-1	ZK1251.9	0.77917426353302	0.948113360871068	11
C27F2.8	C27F2.8	0.780518437480497	0.948113360871068	10
set-5	C47E8.8	0.780719975866999	0.948113360871068	10
F52G3.1	F52G3.1	0.781139954670386	0.948113360871068	10
F26A1.8	F26A1.8	0.781599441951691	0.948113360871068	7
sca-1	K11D9.2	0.781599441951691	0.948113360871068	7
R06B10.2	R06B10.2	0.781599441951691	0.948113360871068	7
T05H10.1	T05H10.1	0.781599441951691	0.948113360871068	7
epg-3	Y37D8A.22	0.781599441951691	0.948113360871068	7
Y49F6A.1	Y49F6A.1	0.781599441951691	0.948113360871068	7
F36H2.3	F36H2.3	0.782918256283011	0.948113360871068	8
Y48E1B.3	Y48E1B.3	0.784003242953852	0.948113360871068	7
tom-1	M01A10.2	0.785957218795728	0.948113360871068	10
duox-2	F53G12.3	0.786283888345367	0.948113360871068	11
H20J04.2	H20J04.2	0.786894331837853	0.948113360871068	12
F07G11.9	F07G11.9	0.788148539782709	0.948113360871068	9
npp-21	R07G3.3	0.788148539782709	0.948113360871068	9
tag-241	C34E11.3	0.788148539782709	0.948113360871068	9
sop-3	Y71F9B.10	0.788148539782709	0.948113360871068	9
W05B2.2	W05B2.2	0.788788818975241	0.948113360871068	12
F39B2.3	F39B2.3	0.789937268393583	0.948113360871068	7
ppfr-1	F16A11.3	0.791106233199644	0.948113360871068	7
dog-1	F33H2.1	0.791106233199644	0.948113360871068	7
F46G10.2	F46G10.2	0.791106233199644	0.948113360871068	7
lin-40	T27C4.4	0.791106233199644	0.948113360871068	7
C09G1.4	C09G1.4	0.791106233199644	0.948113360871068	7
spe-41	K01A11.4	0.791106233199644	0.948113360871068	7
nfi-1	ZK1290.4	0.791106233199644	0.948113360871068	7
ergo-1	R09A1.1	0.791745664974966	0.948113360871068	13
F32D1.3	F32D1.3	0.792532775305953	0.948113360871068	8
C14C10.4	C14C10.4	0.793860719661129	0.948113360871068	7
Y41E3.11	Y41E3.11	0.794668238527447	0.948113360871068	10
unc-68	K11C4.5	0.795128639134349	0.948113360871068	32
C13B4.1	C13B4.1	0.795990718047434	0.948113360871068	9
C54G4.4	C54G4.4	0.795990718047434	0.948113360871068	9
bet-2	F57C7.1	0.798141388463054	0.948113360871068	11
dyf-2	ZK520.3	0.798859547140009	0.948113360871068	11
lex-1	F11A10.1	0.802252921924208	0.948113360871068	10
F40F4.6	F40F4.6	0.802252921924208	0.948113360871068	10
dyf-14	F35D11.11	0.802317977937209	0.948113360871068	11
R08E3.1	R08E3.1	0.803390115042564	0.948113360871068	9
F26C11.3	F26C11.3	0.803623294217681	0.948113360871068	14
F10G7.10	F10G7.10	0.804846447994897	0.948113360871068	11
T24B8.7	T24B8.7	0.805963520237459	0.948113360871068	18
wrm-1	B0336.1	0.806005398523026	0.948113360871068	8
par-3	F54E7.3	0.806076026866368	0.948113360871068	9
R09H10.5	R09H10.5	0.806076026866368	0.948113360871068	9
cyld-1	F40F12.5	0.807578063371697	0.948113360871068	13
tep-1	ZK337.1	0.807645167448348	0.948113360871068	10
C08H9.2	C08H9.2	0.808324427203754	0.948113360871068	10
tag-315	ZK856.13	0.808625304775826	0.948113360871068	7
C16B8.4	C16B8.4	0.80939442726151	0.948113360871068	8
agl-1	R06A4.8	0.810185430633885	0.948113360871068	14
unc-71	Y37D8A.13	0.811462290367502	0.948113360871068	11
K04C1.2	K04C1.2	0.814601396068324	0.948113360871068	7
gfi-3	M163.4	0.815192423944968	0.948113360871068	10
C25A8.4	C25A8.4	0.817186261756065	0.948113360871068	9
rsr-1	F28D9.1	0.817655838047593	0.948113360871068	8
R10E8.3	R10E8.3	0.817655838047593	0.948113360871068	8
tbc-12	R11B5.1	0.817655838047593	0.948113360871068	8
ocr-2	T09A12.3	0.817655838047593	0.948113360871068	8
ZC123.1	ZC123.1	0.817655838047593	0.948113360871068	8
Y67D8C.9	Y67D8C.9	0.817655838047593	0.948113360871068	8
R05H10.2	R05H10.2	0.817788142720989	0.948113360871068	7
Y39B6A.30	Y39B6A.30	0.817788142720989	0.948113360871068	7
nnt-1	C15H9.1	0.820347224016349	0.948113360871068	10
C28F5.4	C28F5.4	0.820347224016349	0.948113360871068	10
nkat-3	R03A10.4	0.82367543717053	0.948113360871068	7
F48E3.8	F48E3.8	0.824074851800097	0.948113360871068	14
rol-3	C16D9.2	0.824986888481893	0.948113360871068	13
F01F1.1	F01F1.1	0.825122442999907	0.948113360871068	7
H40L08.3	H40L08.3	0.825795084287643	0.948113360871068	8
C34E11.2	C34E11.2	0.825795084287643	0.948113360871068	8
pgp-8	T21E8.3	0.826719608359861	0.948113360871068	9
cpsf-2	F09G2.4	0.826812790169619	0.948113360871068	7
mup-4	K07D8.1	0.828424329631784	0.948113360871068	10
col-99	F29C4.8	0.828434281411124	0.948113360871068	12
H10E21.5	H10E21.5	0.828752547647191	0.948113360871068	7
T12A2.5	T12A2.5	0.83050284488077	0.948113360871068	9
viln-1	C10H11.1	0.831365503246917	0.948113360871068	7
F38B6.6	F38B6.6	0.831365503246917	0.948113360871068	7
glr-5	ZC196.7	0.832602434299987	0.948113360871068	7
F16B4.3	F16B4.3	0.832604988043604	0.948113360871068	7
haf-6	Y48G8AL.11	0.832604988043604	0.948113360871068	7
drag-1	Y71G12B.16	0.832604988043604	0.948113360871068	7
frl-1	Y48G9A.4	0.832811096494562	0.948113360871068	8
Y48E1C.1	Y48E1C.1	0.832858135138439	0.948113360871068	9
unc-52	ZC101.2	0.833905140246692	0.948113360871068	28
frm-1	ZK270.2	0.833908279671854	0.948113360871068	18
Y47A7.1	Y47A7.1	0.836287501328924	0.948113360871068	11
gld-3	T07F8.3	0.840082388688275	0.948113360871068	7
T23H2.3	T23H2.3	0.840082388688275	0.948113360871068	7
cdtl-7	B0285.1	0.840082388688275	0.948113360871068	7
chtl-1	F35C8.7	0.840082388688275	0.948113360871068	7
ptr-24	F46G10.5	0.840082388688275	0.948113360871068	7
clec-21	T07H3.4	0.840702749589824	0.948113360871068	8
F52C12.4	F52C12.4	0.840786315610501	0.948113360871068	7
F30H5.3	F30H5.3	0.841318540266315	0.948113360871068	11
klp-12	T01G1.1	0.8452415953043	0.948113360871068	13
tps-1	ZK54.2	0.84565498683604	0.948113360871068	10
F33H2.5	F33H2.5	0.847158429881213	0.948113360871068	9
pod-2	W09B6.1	0.847158429881213	0.948113360871068	9
F37A4.4	F37A4.4	0.847409068837425	0.948113360871068	11
K04H4.2	K04H4.2	0.848138462936486	0.948113360871068	8
T07C12.12	T07C12.12	0.848661621544047	0.948113360871068	7
M176.10	M176.10	0.848661621544048	0.948113360871068	7
C17G10.6	C17G10.6	0.848661621544048	0.948113360871068	7
H03E18.1	H03E18.1	0.848661621544048	0.948113360871068	7
mlk-1	K11D12.10	0.848926504449072	0.948113360871068	11
T05A7.11	T05A7.11	0.849409568004692	0.948113360871068	7
eat-3	D2013.5	0.849409568004692	0.948113360871068	7
tag-343	F43B10.2	0.851529343071149	0.948113360871068	9
shc-2	T27F7.2	0.853414898094722	0.948113360871068	8
rig-1	K09E2.4	0.854116860384344	0.948113360871068	9
hum-6	T10H10.1	0.854116860384344	0.948113360871068	9
Y48G8AL.1	Y48G8AL.1	0.854116860384344	0.948113360871068	9
ptp-1	C48D5.2	0.854388474006305	0.948113360871068	10
smg-3	Y73B6BL.18	0.856053892859015	0.948113360871068	8
pro-2	C07E3.2	0.857860193545767	0.948113360871068	7
lir-1	F18A1.3	0.857860193545767	0.948113360871068	7
F46H5.3	F46H5.3	0.857860193545767	0.948113360871068	7
R155.2	R155.2	0.857860193545767	0.948113360871068	7
math-47	ZK250.5	0.857860193545767	0.948113360871068	7
ZK632.7	ZK632.7	0.857860193545767	0.948113360871068	7
F16B12.6	F16B12.6	0.858308007165858	0.948113360871068	9
F21C10.7	F21C10.7	0.858460093145962	0.948113360871068	12
F40E12.2	F40E12.2	0.860747586343109	0.948113360871068	9
rbg-2	T22C1.10	0.862841455985281	0.948113360871068	14
qui-1	Y45F10B.10	0.863112271862125	0.948113360871068	10
T07C4.10	T07C4.10	0.863198743996054	0.948113360871068	8
T25C12.3	T25C12.3	0.863198743996054	0.948113360871068	8
M01F1.7	M01F1.7	0.864341633584646	0.948113360871068	7
ksr-1	F13B9.5	0.865040771044751	0.948113360871068	10
npp-3	K12D12.2	0.865389221318974	0.948113360871068	10
tat-3	W09D10.2	0.865389221318974	0.948113360871068	10
ZK1067.2	ZK1067.2	0.865389221318974	0.948113360871068	10
npp-14	C03D6.4	0.865664524555358	0.948113360871068	7
C05C8.8	C05C8.8	0.86612865288188	0.948113360871068	7
C35A5.4	C35A5.4	0.86612865288188	0.948113360871068	7
daf-21	C47E8.5	0.86612865288188	0.948113360871068	7
tsn-1	F10G7.2	0.86612865288188	0.948113360871068	7
F31E3.4	F31E3.4	0.86612865288188	0.948113360871068	7
pst-1	M03F8.2	0.86612865288188	0.948113360871068	7
lst-2	R160.7	0.86612865288188	0.948113360871068	7
T13C2.6	T13C2.6	0.86612865288188	0.948113360871068	7
unc-83	W01A11.3	0.86612865288188	0.948113360871068	7
Y53F4B.9	Y53F4B.9	0.86612865288188	0.948113360871068	7
tag-341	ZK669.1	0.86612865288188	0.948113360871068	7
fln-2	C23F12.1	0.866899924731345	0.948113360871068	19
C50B6.7	C50B6.7	0.867659794930543	0.948113360871068	8
pyr-1	D2085.1	0.867659794930602	0.948113360871068	8
C01B9.1	C01B9.1	0.869968358804446	0.948113360871068	12
cbp-1	R10E11.1	0.869991783311657	0.948113360871068	21
rig-4	Y42H9B.2	0.870206536669715	0.948113360871068	12
acdh-12	E04F6.5	0.870699588388479	0.948113360871068	7
K03A11.4	K03A11.4	0.871082563397651	0.948113360871068	9
epi-1	K08C7.3	0.871377060224285	0.948113360871068	14
Y55F3BR.2	Y55F3BR.2	0.871463489888311	0.948113360871068	10
ZK430.5	ZK430.5	0.871463489888311	0.948113360871068	10
chs-2	F48A11.1	0.872512021776892	0.948113360871068	14
C04E6.11	C04E6.11	0.872743524469771	0.948113360871068	8
T19A5.1	T19A5.1	0.873358497221918	0.948113360871068	9
ark-1	C01C7.1	0.874205529016111	0.948113360871068	7
abts-1	F52B5.1	0.874205529016111	0.948113360871068	7
K02C4.3	K02C4.3	0.874205529016111	0.948113360871068	7
fbxc-30	R07C3.15	0.874205529016111	0.948113360871068	7
R07E3.6	R07E3.6	0.874205529016111	0.948113360871068	7
T07C12.8	T07C12.8	0.874205529016111	0.948113360871068	7
Y106G6D.7	Y106G6D.7	0.874205529016111	0.948113360871068	7
Y6B3B.3	Y6B3B.3	0.874205529016111	0.948113360871068	7
Y73F8A.5	Y73F8A.5	0.874205529016111	0.948113360871068	7
F32A7.5	F32A7.5	0.874807816057084	0.948113360871068	8
unc-41	C27H6.1	0.874807816057084	0.948113360871068	8
F09E5.2	F09E5.2	0.874807816057084	0.948113360871068	8
mtk-1	B0414.7	0.874807816057084	0.948113360871068	8
toe-1	ZK430.1	0.877088112151214	0.948113360871068	9
toca-2	K08E3.3	0.877447726681918	0.948113360871068	9
unc-84	F54B11.3	0.877547427147727	0.948113360871068	9
unc-40	T19B4.7	0.877574894119066	0.948113360871068	9
F35H10.10	F35H10.10	0.878940590694089	0.948113360871068	15
pqe-1	F52C9.8	0.880864317166435	0.948113360871068	17
mab-20	Y71G12B.20	0.88157304010276	0.948113360871068	8
egl-27	C04A2.3	0.881966486939898	0.948113360871068	8
nhl-1	F54G8.4	0.881966486939898	0.948113360871068	8
B0303.4	B0303.4	0.882081636394579	0.948113360871068	7
C11E4.6	C11E4.6	0.882081636394579	0.948113360871068	7
saps-1	C47G2.5	0.882081636394579	0.948113360871068	7
smg-1	C48B6.6	0.882081636394579	0.948113360871068	7
ttll-5	C55A6.2	0.882081636394579	0.948113360871068	7
F25G6.1	F25G6.1	0.882081636394579	0.948113360871068	7
usp-48	F30A10.10	0.882081636394579	0.948113360871068	7
F35B3.7	F35B3.7	0.882081636394579	0.948113360871068	7
F52G3.3	F52G3.3	0.882081636394579	0.948113360871068	7
F54C4.3	F54C4.3	0.882081636394579	0.948113360871068	7
F54D8.6	F54D8.6	0.882081636394579	0.948113360871068	7
F56C9.3	F56C9.3	0.882081636394579	0.948113360871068	7
mrp-2	F57C12.4	0.882081636394579	0.948113360871068	7
smg-8	K04B12.3	0.882081636394579	0.948113360871068	7
nhr-119	K12H6.1	0.882081636394579	0.948113360871068	7
nhr-271	T03E6.3	0.882081636394579	0.948113360871068	7
mca-1	W09C2.3	0.882081636394579	0.948113360871068	7
cutl-24	Y38C1AA.5	0.882081636394579	0.948113360871068	7
spat-2	Y48A6B.13	0.882081636394579	0.948113360871068	7
mrp-8	Y75B8A.26	0.882081636394579	0.948113360871068	7
Y76A2B.2	Y76A2B.2	0.882081636394579	0.948113360871068	7
ZC455.1	ZC455.1	0.883712043942228	0.948113360871068	9
ZK688.5	ZK688.5	0.883712043942228	0.948113360871068	9
pgp-3	ZK455.7	0.885293739945947	0.948113360871068	12
osm-7	T05D4.4	0.885779818710815	0.948113360871068	9
D2045.2	D2045.2	0.887434646043002	0.948113360871068	15
ain-2	B0041.2	0.887786728224439	0.948113360871068	8
F57C7.4	F57C7.4	0.888422568655113	0.948113360871068	8
mrp-7	Y43F8C.12	0.888568784396998	0.948113360871068	10
B0222.3	B0222.3	0.888805797111916	0.948113360871068	8
utx-1	D2021.1	0.888805797111916	0.948113360871068	8
csr-1	F20D12.1	0.888805797111916	0.948113360871068	8
F36G3.1	F36G3.1	0.888805797111916	0.948113360871068	8
F43C1.1	F43C1.1	0.888805797111916	0.948113360871068	8
cid-1	K10D2.3	0.888805797111916	0.948113360871068	8
tol-1	C07F11.1	0.889834338629488	0.948113360871068	9
mec-4	T01C8.7	0.889834338629488	0.948113360871068	9
ncx-1	Y113G7A.4	0.891042523993171	0.948113360871068	10
eel-1	Y67D8C.5	0.891138616978438	0.948113360871068	18
ret-1	W06A7.3	0.891460155530169	0.948113360871068	15
amx-2	B0019.1	0.891599444412406	0.948113360871068	11
B0222.9	B0222.9	0.895461999045097	0.948113360871068	8
rskd-1	F55C5.7	0.895461999045097	0.948113360871068	8
F59A6.3	F59A6.3	0.895461999045097	0.948113360871068	8
M151.2	M151.2	0.895461999045097	0.948113360871068	8
ppk-3	VF11C1L.1	0.895461999045097	0.948113360871068	8
cha-1	ZC416.8	0.895461999045097	0.948113360871068	8
unc-17	ZC416.8	0.895461999045097	0.948113360871068	8
C08B11.3	C08B11.3	0.896276655897235	0.948113360871068	7
ZC376.6	ZC376.6	0.896276655897235	0.948113360871068	7
dop-5	T02E9.3	0.896276655897235	0.948113360871068	7
lim-4	ZC64.4	0.896276655897235	0.948113360871068	7
gon-2	T01H8.5	0.897427711806662	0.948113360871068	10
mes-1	F54F7.5	0.897427711806662	0.948113360871068	10
tnt-3	C14F5.3	0.897563947614243	0.948113360871068	11
cdh-12	Y71D11A.1	0.898809773973549	0.948113360871068	16
F14E5.2	F14E5.2	0.900035625991125	0.948113360871068	11
C13F10.4	C13F10.4	0.901145340098868	0.948113360871068	9
che-11	C27A7.4	0.901473012768809	0.948113360871068	9
pgp-12	F22E10.1	0.901473012768809	0.948113360871068	9
F41G4.7	F41G4.7	0.901473012768809	0.948113360871068	9
F52B5.3	F52B5.3	0.901473012768809	0.948113360871068	9
math-33	H19N07.2	0.901633433453617	0.948113360871068	13
vit-5	C04F6.1	0.901929560960354	0.948113360871068	8
eea-1	T10G3.5	0.901929560960354	0.948113360871068	8
C27B7.7	C27B7.7	0.902628922428189	0.948113360871068	10
pad-1	Y18D10A.13	0.902628922428189	0.948113360871068	10
F36A2.13	F36A2.13	0.902835406627539	0.948113360871068	16
K02D10.1	K02D10.1	0.903525849470479	0.948113360871068	7
ZK484.4	ZK484.4	0.903525849470479	0.948113360871068	7
cle-1	C36B1.1	0.903525849470479	0.948113360871068	7
F22E12.1	F22E12.1	0.90389963115674	0.948113360871068	7
npp-6	F56A3.3	0.904189033857343	0.948113360871068	11
mltn-6	Y39D8B.2	0.904189033857343	0.948113360871068	11
cdh-1	R10F2.1	0.904761259763966	0.948113360871068	17
pme-5	ZK1005.1	0.906469045328077	0.948113360871068	13
Y37H2A.1	Y37H2A.1	0.907160035560304	0.948113360871068	9
dapk-1	K12C11.4	0.907429656273571	0.948113360871068	8
sur-2	F39B2.4	0.907892890676568	0.948113360871068	13
mrp-3	E03G2.2	0.909887484416558	0.948113360871068	15
rbf-1	F37A4.7	0.910540566692926	0.948113360871068	7
abl-1	M79.1	0.912137529700318	0.948113360871068	9
top-2	K12D12.1	0.912510397652496	0.948113360871068	10
pac-1	C04D8.1	0.912678733033722	0.948113360871068	9
R02E12.4	R02E12.4	0.912678733033722	0.948113360871068	9
C53A5.5	C53A5.5	0.913529661027757	0.948113360871068	8
ZC53.4	ZC53.4	0.914146813360462	0.948113360871068	12
Y43F8B.3	Y43F8B.3	0.914624983523552	0.948113360871068	13
R05D7.3	R05D7.3	0.917409802516	0.948113360871068	10
mog-5	EEED8.5	0.91750770860694	0.948113360871068	9
C46E1.3	C46E1.3	0.918026092146867	0.948113360871068	9
Y105C5A.24	Y105C5A.24	0.918026092146867	0.948113360871068	9
sym-4	R03E1.1	0.918302547719578	0.948113360871068	11
H06O01.2	H06O01.2	0.919426805525016	0.948113360871068	8
F34D10.6	F34D10.6	0.919426805525017	0.948113360871068	8
hcp-2	T06E4.1	0.919426805525017	0.948113360871068	8
hcp-1	ZK1055.1	0.921919851314579	0.948113360871068	11
par-1	H39E23.1	0.922159419760036	0.948113360871068	10
hum-4	F46C3.3	0.922939260950981	0.948113360871068	17
cdh-3	ZK112.7	0.925116763395138	0.948113360871068	8
C09G1.2	C09G1.2	0.92675765648766	0.948113360871068	10
T25B6.2	T25B6.2	0.92675765648766	0.948113360871068	10
lam-2	C54D1.5	0.92685852785023	0.948113360871068	11
dpy-21	Y59A8B.1	0.929089497523082	0.948113360871068	13
T28B8.3	T28B8.3	0.92933202584867	0.948113360871068	7
fln-1	Y66H1B.2	0.929990504573214	0.948113360871068	15
let-418	F26F12.7	0.930037346891022	0.948113360871068	14
tag-80	Y2C2A.1	0.930528620675851	0.948113360871068	11
Y66D12A.14	Y66D12A.14	0.930834829209146	0.948113360871068	23
F38B6.4	F38B6.4	0.931203146901814	0.948113360871068	10
alp-1	T11B7.4	0.931203146901814	0.948113360871068	10
C34F6.9	C34F6.9	0.932223351259329	0.948113360871068	16
Y102A11A.3	Y102A11A.3	0.93242158921902	0.948113360871068	9
tag-218	K07D4.7	0.93410761979426	0.948898160767709	14
pgp-10	C54D1.1	0.934846532951463	0.948898160767709	12
Y7A9A.1	Y7A9A.1	0.936084915692615	0.949315797893217	8
K03H1.5	K03H1.5	0.940325023798522	0.951722388769535	10
twk-11	F20A1.7	0.941393447780367	0.951722388769535	12
F26H9.8	F26H9.8	0.943123758081142	0.951722388769535	10
F32B4.8	F32B4.8	0.944152708734778	0.951722388769535	7
rme-8	F18C12.2	0.944741314421674	0.951722388769535	12
F11C1.5	F11C1.5	0.944754561186745	0.951722388769535	12
F28B4.3	F28B4.3	0.944754561186745	0.951722388769535	12
rbc-2	Y54F10AM.10	0.945090177001106	0.951722388769535	14
glh-4	T12F5.3	0.947970971167822	0.953786743997072	12
twk-2	T12C9.3	0.951082842327422	0.956079774949107	12
cogc-3	Y71F9AM.4	0.959398929268459	0.962896199038453	8
K07E3.1	K07E3.1	0.960025832599392	0.962896199038453	10
mec-1	T07H8.4	0.960379919772673	0.962896199038453	14
mpz-1	C52A11.4	0.967609661447348	0.969298334503975	20
C06B8.7	C06B8.7	0.969428404402553	0.970273590456958	17
W05F2.4	W05F2.4	0.977390532978988	0.977390532978988	16
