# Supplementary material for: Accelerating Gene Discovery by Phenotyping Whole-Genome Sequenced Multi-mutation Strains and Using the Sequence Kernel Association Test (SKAT)
Source: PLoS Genet. 2016 Aug 10;12(8):e1006235. doi: 10.1371/journal.pgen.1006235 (PMC4980031; doi:10.1371/journal.pgen.1006235)
Supplement: S6 Table — (CSV) [file pgen.1006235.s016.csv]

public_gene_name	sequence	p-value	FDR_adjusted_p-value	number_of_strains_with_mutations
F01D4.9	F01D4.9	1.40985622985035e-05	0.016185149518682	7
mdf-1	C50F4.11	0.000810522934530544	0.333155571506031	8
cnt-1	Y17G7B.15	0.000870615604980918	0.333155571506031	8
dcr-1	K12H4.8	0.00141499770548892	0.349985035159644	11
osm-1	T27B1.1	0.00187107686165089	0.349985035159644	14
scpl-1	B0379.4	0.00259311403948193	0.349985035159644	7
R06F6.8	R06F6.8	0.00307914073901172	0.349985035159644	10
F48E3.3	F48E3.3	0.00352295379203182	0.349985035159644	7
hipr-1	ZK370.3	0.00367181355654866	0.349985035159644	8
Y39B6A.18	Y39B6A.18	0.00375654174065509	0.349985035159644	11
lars-1	R74.1	0.00379104856360457	0.349985035159644	8
tps-2	F19H8.1	0.00382224595167124	0.349985035159644	8
aman-2	F58H1.1	0.00432780571786451	0.349985035159644	9
M106.4	M106.4	0.00450157614307534	0.349985035159644	8
unc-70	K11C4.3	0.00457297519807898	0.349985035159644	14
ZK1010.5	ZK1010.5	0.00568859202716188	0.355023822977822	9
pqn-62	T03G11.1	0.00588554539288966	0.355023822977822	9
rbc-1	F54E4.1	0.00597502618332402	0.355023822977822	19
col-135	M199.5	0.00613059330930021	0.355023822977822	7
hcp-6	Y110A7A.1	0.00618508402400386	0.355023822977822	12
F43D9.1	F43D9.1	0.00702045199114965	0.383784708849514	7
Y17G7B.19	Y17G7B.19	0.00958158496514938	0.460128743318051	8
C14B4.2	C14B4.2	0.0100495178556272	0.460128743318051	8
F49B2.6	F49B2.6	0.0102343188957752	0.460128743318051	9
Y69H2.3	Y69H2.3	0.0107222048077913	0.460128743318051	7
ZK1025.3	ZK1025.3	0.0110351380816853	0.460128743318051	7
F52D2.6	F52D2.6	0.0112838425636931	0.460128743318051	7
hlb-1	T21H8.1	0.0115734066251904	0.460128743318051	7
inft-2	F15B9.4	0.011623461285909	0.460128743318051	10
xpc-1	Y76B12C.2	0.0127190334920948	0.470686121250366	11
C27H5.2	C27H5.2	0.0127441174714888	0.470686121250366	8
xol-1	C18A11.5	0.0132111888285016	0.470686121250366	9
T26A8.4	T26A8.4	0.0135301759592875	0.470686121250366	8
itx-1	W03D8.6	0.0141662913836496	0.478320662012638	9
Y22D7AR.12	Y22D7AR.12	0.0152870555553148	0.487947012556178	7
F55H12.3	F55H12.3	0.0155453267703429	0.487947012556178	16
unc-44	B0350.2	0.0157640218198605	0.487947012556178	38
F58G1.1	F58G1.1	0.0165477164659861	0.487947012556178	8
Y46E12BL.2	Y46E12BL.2	0.0165765971164555	0.487947012556178	10
rnp-6	Y47G6A.20	0.018091661193443	0.496802691559277	7
T19D12.4	T19D12.4	0.0183142171001691	0.496802691559277	7
H11E01.3	H11E01.3	0.0187775885067253	0.496802691559277	14
C35E7.5	C35E7.5	0.0197530708401308	0.496802691559277	13
D1044.6	D1044.6	0.0203008888855291	0.496802691559277	8
T19D12.1	T19D12.1	0.0207972054092683	0.496802691559277	12
pxn-1	ZK994.3	0.0208887557566291	0.496802691559277	9
ulp-2	Y38A8.3	0.021123444530939	0.496802691559277	8
sor-1	ZK1236.3	0.0218686959817815	0.496802691559277	7
rha-2	C06E1.10	0.0218808567333428	0.496802691559277	9
Y67A10A.3	Y67A10A.3	0.022137495469827	0.496802691559277	7
vars-2	Y87G2A.5	0.0223780614509381	0.496802691559277	8
glo-4	F07C3.4	0.0230854153448682	0.496802691559277	8
cca-1	C54D2.5	0.0231575352837203	0.496802691559277	10
tra-1	Y47D3A.6	0.024567401241802	0.496802691559277	7
C16B8.2	C16B8.2	0.0245878358972147	0.496802691559277	7
pld-1	C04G6.3	0.0246046546722167	0.496802691559277	14
nlg-1	C40C9.5	0.0246670325948422	0.496802691559277	7
Y38A10A.2	Y38A10A.2	0.0259492452447733	0.507942234734003	7
C12D8.1	C12D8.1	0.0261050451649009	0.507942234734003	7
D1044.2	D1044.2	0.0267288545510814	0.509700255047407	8
Y69A2AR.19	Y69A2AR.19	0.0270833759215086	0.509700255047407	9
mca-3	Y67D8C.10	0.0292461585492827	0.541525645396396	7
che-3	F18C12.1	0.0298838973169799	0.541990341590524	21
R04B3.3	R04B3.3	0.0302672985224692	0.541990341590524	8
B0334.3	B0334.3	0.0310820082086934	0.541990341590524	10
xrn-1	Y39G8C.1	0.0311597234712322	0.541990341590524	14
zoo-1	Y105E8A.26	0.0338951079807983	0.568962354021227	8
Y70C5C.1	Y70C5C.1	0.0343324807621418	0.568962354021227	8
hecd-1	C34D4.14	0.0343872195967641	0.568962354021227	21
dnc-1	ZK593.5	0.0347845508440946	0.568962354021227	11
Y54G11A.4	Y54G11A.4	0.0351884382713477	0.568962354021227	7
M02G9.1	M02G9.1	0.0363551860833482	0.579663244773385	7
ceh-44	Y54F10AM.4	0.0376737978788819	0.592459177602143	10
Y57A10A.1	Y57A10A.1	0.0391559489565479	0.607446343271852	9
Y95B8A.8	Y95B8A.8	0.0398026482249995	0.607758513305411	7
let-526	C01G8.9	0.0402348841561073	0.607758513305411	9
C14H10.2	C14H10.2	0.0427008729725227	0.636631197044883	7
Y54E2A.4	Y54E2A.4	0.0434199240789896	0.639052215931796	13
unc-104	C52E12.2	0.044646196770999	0.648782707507682	8
lov-1	ZK945.9	0.0453440564696649	0.650687210339691	13
ugt-32	F47C10.6	0.0472871297013746	0.667664187186271	8
ekl-6	T16G12.5	0.0476902990847337	0.667664187186271	10
wdr-23	D2030.9	0.0486203041716189	0.671755249775448	9
gcy-5	ZK970.6	0.0503331502191608	0.671755249775448	9
C42C1.8	C42C1.8	0.0514540670827225	0.671755249775448	7
Y38F2AR.12	Y38F2AR.12	0.0517264914160056	0.671755249775448	11
btf-1	F15D4.1	0.0522176808656601	0.671755249775448	11
vps-34	B0025.1	0.0522909042783553	0.671755249775448	8
afd-1	W03F11.6	0.0529041382511136	0.671755249775448	11
C48E7.6	C48E7.6	0.0529507167657959	0.671755249775448	9
Y43C5A.2	Y43C5A.2	0.0536861528688357	0.671755249775448	7
oac-53	W06G6.1	0.0541387787421517	0.671755249775448	7
gei-7	C05E4.9	0.0544191970636905	0.671755249775448	7
F42C5.10	F42C5.10	0.0569789454914701	0.674251416098388	9
H02F09.3	H02F09.3	0.0575123408336138	0.674251416098388	11
ZC116.3	ZC116.3	0.0575609693592649	0.674251416098388	14
oac-44	T09E11.5	0.0578388554173965	0.674251416098388	7
Y69H2.11	Y69H2.11	0.0589236661231237	0.674251416098388	8
T01H10.8	T01H10.8	0.0600734192003919	0.674251416098388	18
C34F6.10	C34F6.10	0.0606353217980411	0.674251416098388	11
let-19	K08F8.6	0.0614388134696081	0.674251416098388	7
Y16B4A.2	Y16B4A.2	0.0616120444028254	0.674251416098388	14
jac-1	Y105C5B.21	0.0623482059519855	0.674251416098388	11
oxi-1	Y39A1C.2	0.0630225946743159	0.674251416098388	10
glr-4	C06A8.9	0.0637635407930821	0.674251416098388	7
gcy-23	T26C12.4	0.0653170393635778	0.674251416098388	7
ZK930.1	ZK930.1	0.0653327470879668	0.674251416098388	8
bli-3	F56C11.1	0.0658343079215808	0.674251416098388	10
unc-82	B0496.3	0.0660512593692099	0.674251416098388	9
eps-8	Y57G11C.24	0.0660770007967864	0.674251416098388	7
T01C4.1	T01C4.1	0.0661025472566903	0.674251416098388	11
mig-6	C37C3.6	0.0664659948659631	0.674251416098388	10
T28C6.7	T28C6.7	0.0674121705293673	0.674251416098388	8
abt-5	Y53C10A.9	0.068156476354323	0.674251416098388	11
F28B1.2	F28B1.2	0.0685874554632329	0.674251416098388	9
hda-6	Y51H1A.5	0.0696083013351645	0.674251416098388	7
gcn-1	Y48G9A.3	0.0699419195588742	0.674251416098388	11
W03F11.4	W03F11.4	0.0704016458218457	0.674251416098388	10
tag-208	Y45F10D.13	0.0708840970407945	0.674251416098388	7
plx-2	K04B12.1	0.0716036880466605	0.674251416098388	15
vab-10	ZK1151.1	0.0716411883488165	0.674251416098388	35
W07E11.1	W07E11.1	0.0716538961358915	0.674251416098388	17
nsy-1	F59A6.1	0.0745400801703322	0.677856041762592	8
Y51A2D.15	Y51A2D.15	0.075424002041566	0.677856041762592	7
C52E4.5	C52E4.5	0.0762731770505641	0.677856041762592	7
atg-2	M03A8.2	0.0773429165779544	0.677856041762592	25
Y71A12B.12	Y71A12B.12	0.0775173969280769	0.677856041762592	10
ZC373.4	ZC373.4	0.0780504345870046	0.677856041762592	7
F28H6.4	F28H6.4	0.0782903212350332	0.677856041762592	8
C25F9.2	C25F9.2	0.0786384269197167	0.677856041762592	9
K02F6.4	K02F6.4	0.0798182791072349	0.677856041762592	9
F55F10.1	F55F10.1	0.0804256333385076	0.677856041762592	21
rod-1	F55G1.4	0.0804873834010729	0.677856041762592	13
T01D3.7	T01D3.7	0.0807631573457147	0.677856041762592	15
blmp-1	F25D7.3	0.0808233456219762	0.677856041762592	8
dgk-4	F42A9.1	0.0808882365754786	0.677856041762592	7
avr-14	B0207.12	0.0808939701406577	0.677856041762592	7
kin-4	C10C6.1	0.0836324537083384	0.684959841264678	11
pqn-87	Y57A10A.18	0.0837054380195517	0.684959841264678	8
plc-1	F31B12.1	0.0837194838489317	0.684959841264678	12
Y20F4.4	Y20F4.4	0.084617283209627	0.684959841264678	7
R06A4.2	R06A4.2	0.0875143554420157	0.684959841264678	7
anc-1	ZK973.6	0.0883077319126754	0.684959841264678	22
mrp-6	F20B6.3	0.0888631888217442	0.684959841264678	7
Y45G5AM.2	Y45G5AM.2	0.0894186449800742	0.684959841264678	7
C14C11.4	C14C11.4	0.0894536323924608	0.684959841264678	8
F09G2.1	F09G2.1	0.089535211962848	0.684959841264678	7
pqn-65	T13H2.4	0.0896285262219436	0.684959841264678	11
F59A1.15	F59A1.15	0.089715982560889	0.684959841264678	7
C09G5.8	C09G5.8	0.0900076097028275	0.684959841264678	13
toe-4	W02A11.3	0.0906315448746706	0.684959841264678	7
ego-1	F26A3.3	0.0916156736884912	0.684959841264678	7
F58B3.4	F58B3.4	0.091820196769796	0.684959841264678	8
Y71G12B.11	Y71G12B.11	0.0926290840944957	0.684959841264678	15
slo-2	F08B12.3	0.093847356785746	0.684959841264678	8
cpsf-1	Y76B12C.7	0.0949437962054223	0.684959841264678	9
ced-5	C02F4.1	0.0951073443186625	0.684959841264678	7
Y110A7A.9	Y110A7A.9	0.0953542705033984	0.684959841264678	8
Y6B3B.1	Y6B3B.1	0.0953775702227053	0.684959841264678	21
F59F5.7	F59F5.7	0.0954647862389795	0.684959841264678	7
T24C12.3	T24C12.3	0.0979236704309736	0.692690780448068	9
rgl-1	F28B4.2	0.0981672490884322	0.692690780448068	7
dpy-26	C25G4.5	0.0983524365967204	0.692690780448068	12
spat-3	T13H2.5	0.0990578236735676	0.693404765714973	15
T04G9.1	T04G9.1	0.099963744816025	0.695505327568465	9
F08C6.2	F08C6.2	0.10125552052783	0.696116264957706	8
set-5	C47E8.8	0.103652197899139	0.696116264957706	10
acs-10	AH10.1	0.103763591934898	0.696116264957706	9
fbn-1	ZK783.1	0.103772081185541	0.696116264957706	15
rpm-1	C01B7.6	0.104053217963572	0.696116264957706	12
pkc-1	F57F5.5	0.104054389117444	0.696116264957706	7
Y39G10AR.11	Y39G10AR.11	0.104899661647958	0.696116264957706	7
pqn-85	Y43H11AL.3	0.105168698959469	0.696116264957706	8
sep-1	Y47G6A.12	0.105508911239234	0.696116264957706	8
ril-2	C14C10.3	0.106519582602958	0.698768461875405	7
H06I04.5	H06I04.5	0.107734483752516	0.702722655385727	7
acs-17	C46F4.2	0.108378658727329	0.702930509711719	10
Y69H2.2	Y69H2.2	0.11066120554313	0.713702606536593	7
nrx-1	C29A12.4	0.111541729872836	0.715362602759866	11
R10E8.6	R10E8.6	0.112236647622265	0.715820397057554	8
F17C11.10	F17C11.10	0.114529618684509	0.7211912087568	7
mltn-13	F25F6.1	0.114700481930836	0.7211912087568	7
sur-5	K03A1.5	0.115425942124134	0.7211912087568	8
Y111B2A.4	Y111B2A.4	0.115591622309452	0.7211912087568	9
tat-1	Y49E10.11	0.117016127957734	0.726132512948532	9
vet-6	F44F1.7	0.118913260092213	0.730905508216564	8
dys-1	F15D3.1	0.119058649857576	0.730905508216564	26
kin-25	B0302.1	0.120998645788565	0.736426349518453	12
sax-3	ZK377.2	0.121504858427004	0.736426349518453	8
asic-1	ZK770.1	0.123960066925121	0.736426349518453	7
C28H8.3	C28H8.3	0.124100451256708	0.736426349518453	9
Y39B6A.23	Y39B6A.23	0.127986090582208	0.736426349518453	7
ksr-1	F13B9.5	0.128021687115615	0.736426349518453	10
itr-1	F33D4.2	0.128092437745589	0.736426349518453	13
Y73E7A.2	Y73E7A.2	0.12809514934242	0.736426349518453	8
cutl-27	C29E6.4	0.129043183728271	0.736426349518453	7
pqn-40	F52D1.3	0.130111053834523	0.736426349518453	7
B0412.3	B0412.3	0.130492943342401	0.736426349518453	8
F52C12.4	F52C12.4	0.133752105657903	0.736426349518453	7
cyk-1	F11H8.4	0.134039116798065	0.736426349518453	9
F14F7.5	F14F7.5	0.13430203819257	0.736426349518453	7
rrf-3	F10B5.7	0.135891990939393	0.736426349518453	8
oga-1	T20B5.3	0.136011920351687	0.736426349518453	8
trpa-1	C29E6.2	0.13628465205158	0.736426349518453	9
Y69H2.10	Y69H2.10	0.136350509342551	0.736426349518453	10
dcap-2	F52G2.1	0.136431228480045	0.736426349518453	7
slt-1	F40E10.4	0.137314485257771	0.736426349518453	9
cyp-34A1	T10H4.10	0.138414016786674	0.736426349518453	7
ile-2	T04G9.3	0.138590832743548	0.736426349518453	7
ppw-2	Y110A7A.18	0.139190203310133	0.736426349518453	7
R11A8.7	R11A8.7	0.140351345441859	0.736426349518453	11
Y82E9BR.18	Y82E9BR.18	0.140443709137893	0.736426349518453	8
cle-1	C36B1.1	0.140842165436775	0.736426349518453	7
C05C10.2	C05C10.2	0.141120942141538	0.736426349518453	9
ptr-19	Y39A1B.2	0.141455164395723	0.736426349518453	13
cng-1	F14H8.6	0.141736916088647	0.736426349518453	7
C28G1.4	C28G1.4	0.142607912934179	0.736426349518453	7
ser-1	F59C12.2	0.1429713296853	0.736426349518453	13
cls-2	R107.6	0.143715750579746	0.736426349518453	8
W04A4.5	W04A4.5	0.144585554991203	0.736426349518453	9
rga-4	Y75B7AL.4	0.145345409080119	0.736426349518453	10
syg-2	C26G2.1	0.14537484322084	0.736426349518453	8
npp-12	T23H2.1	0.145390877161201	0.736426349518453	8
T23E7.2	T23E7.2	0.146460981802263	0.736426349518453	10
str-208	F26G5.2	0.146771061339358	0.736426349518453	7
cyp-35D1	F14H3.10	0.146878600670213	0.736426349518453	7
E02H9.5	E02H9.5	0.146987754498784	0.736426349518453	7
vav-1	C35B8.2	0.14709959034009	0.736426349518453	9
din-1	F07A11.6	0.148926372103908	0.736426349518453	17
W05F2.7	W05F2.7	0.149015938617431	0.736426349518453	8
ubc-17	B0403.2	0.149645621342172	0.736426349518453	8
F56C9.10	F56C9.10	0.150500028209331	0.736426349518453	9
C16B8.4	C16B8.4	0.151987235532558	0.736426349518453	8
mel-46	T06A10.1	0.152964597121791	0.736426349518453	7
clh-1	T27D12.2	0.153271966238493	0.736426349518453	8
Y67D8A.2	Y67D8A.2	0.153279507591222	0.736426349518453	8
rbr-2	ZK593.4	0.153812521433774	0.736426349518453	7
dis-3	C04G2.6	0.154739234001899	0.736426349518453	7
pyk-2	ZK593.1	0.154741341472131	0.736426349518453	7
K07E3.4	K07E3.4	0.155656069341321	0.736426349518453	7
T20F7.5	T20F7.5	0.155741108786002	0.736426349518453	12
Y64G10A.6	Y64G10A.6	0.155753571681501	0.736426349518453	7
mlt-11	W01F3.3	0.156078923450201	0.736426349518453	15
let-363	B0261.2	0.157168914508895	0.736426349518453	11
eor-2	C44H4.7	0.157560198902377	0.736426349518453	11
Y53F4B.13	Y53F4B.13	0.159096285071839	0.736426349518453	7
vab-19	T22D2.1	0.159537828277988	0.736426349518453	7
T22E5.3	T22E5.3	0.160152752781846	0.736426349518453	7
sago-1	K12B6.1	0.160495762483086	0.736426349518453	7
lin-15B	ZK662.4	0.161507317847497	0.736426349518453	7
mltn-2	Y52B11A.7	0.16159934644909	0.736426349518453	7
lrp-1	F29D11.1	0.163678077653455	0.736426349518453	24
unc-77	C11D2.6	0.164358192025455	0.736426349518453	9
F54F12.1	F54F12.1	0.164789336377984	0.736426349518453	9
tir-1	F13B10.1	0.165136048481474	0.736426349518453	8
F27C1.11	F27C1.11	0.165150550844853	0.736426349518453	15
F53H1.1	F53H1.1	0.165415884996568	0.736426349518453	7
scd-2	T10H9.2	0.165503482731499	0.736426349518453	11
unc-16	ZK1098.10	0.166410475461162	0.737603188530554	11
nmy-1	F52B10.1	0.167801054538179	0.740906194653188	12
gcy-22	T03D8.5	0.16969605684807	0.7464025795463	8
cdtl-7	B0285.1	0.172064127113	0.751350395662245	7
ears-1	ZC434.5	0.172870293107116	0.751350395662245	8
hum-2	F36D4.3	0.17359969005392	0.751350395662245	9
gcy-25	Y105C5B.2	0.174120547060301	0.751350395662245	10
rrf-2	M01G12.12	0.174270322058609	0.751350395662245	10
unc-26	JC8.10	0.174747870768135	0.751350395662245	11
ced-11	ZK512.3	0.175783648529138	0.752983688475563	7
hda-4	C10E2.3	0.177284514934283	0.754356461862667	7
gei-8	C14B9.6	0.177418331622753	0.754356461862667	8
R11A5.7	R11A5.7	0.179420855298993	0.760055874107912	7
tag-184	F18C5.3	0.180367218830275	0.760588466208404	9
ZC84.1	ZC84.1	0.180871647451998	0.760588466208404	9
zer-1	T24C4.6	0.182990340925081	0.76558084118474	7
col-106	Y77E11A.15	0.183626289707947	0.76558084118474	7
dpy-22	F47A4.2	0.184059505371941	0.76558084118474	20
unc-2	T02C5.5	0.18490974151961	0.766340733806905	17
cogc-1	Y54E10A.2	0.186169271876126	0.767867181698315	7
B0511.12	B0511.12	0.18661580461135	0.767867181698315	9
tam-1	F26G5.9	0.188077905862803	0.771119414037493	8
prp-8	C50C3.6	0.189559580659495	0.771979529349237	8
F43C1.1	F43C1.1	0.189632602157217	0.771979529349237	8
cutl-18	F47G9.3	0.191756736948476	0.77656654438024	7
D1007.15	D1007.15	0.192112281013927	0.77656654438024	11
dyn-1	C02C6.1	0.193342423240382	0.777238501006041	8
F22G12.5	F22G12.5	0.193912318807273	0.777238501006041	11
haf-6	Y48G8AL.11	0.194813312843653	0.777238501006041	7
lgx-1	C54G7.3	0.194986662273293	0.777238501006041	11
otpl-5	F45F2.5	0.196673265364744	0.780488476228829	7
F20D12.2	F20D12.2	0.197588702334504	0.780488476228829	7
clec-125	W09G10.6	0.197841591099816	0.780488476228829	8
Y38H6C.14	Y38H6C.14	0.199706621315904	0.782783431497582	11
cogc-5	C43E11.11	0.199787060478041	0.782783431497582	8
vglu-3	T07A5.3	0.201768877363983	0.782940683464895	7
dpy-1	M01E10.2	0.202311203738625	0.782940683464895	11
tbc-17	Y46G5A.1	0.203138220937821	0.782940683464895	12
K09F6.3	K09F6.3	0.20323035589413	0.782940683464895	14
K09C4.10	K09C4.10	0.203237215742629	0.782940683464895	9
ssl-1	Y111B2A.22	0.206023120772079	0.785467347694039	10
crn-3	C14A4.4	0.20683566545268	0.785467347694039	7
F09F9.4	F09F9.4	0.207605974317715	0.785467347694039	7
K06A9.1	K06A9.1	0.207826323480087	0.785467347694039	9
glh-4	T12F5.3	0.208533736978938	0.785467347694039	12
ZK370.4	ZK370.4	0.209110971438833	0.785467347694039	9
rhgf-1	F13E6.6	0.209152741253747	0.785467347694039	8
unc-73	F55C7.7	0.20951563634502	0.785467347694039	12
F01G4.3	F01G4.3	0.210050937057552	0.785467347694039	7
cdh-7	R05H10.6	0.211583709952236	0.786095321133945	11
Y20C6A.1	Y20C6A.1	0.211588374765147	0.786095321133945	10
egl-27	C04A2.3	0.215315142619778	0.797360592669372	8
mrp-5	F14F4.3	0.217076380924462	0.799233071740333	11
unc-89	C09D1.1	0.217213169323157	0.799233071740333	45
F41E6.11	F41E6.11	0.219203090244706	0.803450717060606	7
dpf-4	F01F1.5	0.219862463413437	0.803450717060606	8
hmr-1	W02B9.1	0.220459038217849	0.803450717060606	11
lact-7	C40H5.4	0.221901596653225	0.80600115059592	7
unc-10	T10A3.1	0.224145838719669	0.80600115059592	12
pgp-9	C47A10.1	0.225466671927778	0.80600115059592	11
lsy-12	R07B5.9	0.226195131180551	0.80600115059592	11
F19H6.3	F19H6.3	0.227073894515509	0.80600115059592	7
sop-3	Y71F9B.10	0.227188721672519	0.80600115059592	9
hum-8	Y66H1A.6	0.227426011391217	0.80600115059592	8
pqn-75	W03D2.1	0.227463535542294	0.80600115059592	7
B0336.3	B0336.3	0.228799135206226	0.80600115059592	7
ZK856.12	ZK856.12	0.228813915400546	0.80600115059592	7
frm-9	F31B12.3	0.22892773495957	0.80600115059592	11
trp-4	Y71A12B.4	0.22958395143281	0.80600115059592	10
F52E1.13	F52E1.13	0.230628466873437	0.807199634057028	14
zfp-1	F54F2.2	0.231549528069088	0.80796005539001	10
K02F6.7	K02F6.7	0.233520812843712	0.80896540847473	8
tag-97	C33A11.4	0.234900134525461	0.80896540847473	8
C44B9.1	C44B9.1	0.234985196554921	0.80896540847473	7
sma-1	R31.1	0.235150446157365	0.80896540847473	28
K10E9.1	K10E9.1	0.235361016054495	0.80896540847473	8
lem-3	F42H11.2	0.239405328618822	0.820409902251962	7
asp-1	Y39B6A.20	0.240648152173485	0.822214519926075	7
H40L08.3	H40L08.3	0.243169936730846	0.824602580006813	8
iffb-1	Y54F10BM.2	0.244293165255843	0.824602580006813	9
pll-1	K10F12.3	0.245272767983735	0.824602580006813	7
C44H9.4	C44H9.4	0.245342503125453	0.824602580006813	8
M70.3	M70.3	0.245407467758517	0.824602580006813	7
D2085.5	D2085.5	0.245656866169277	0.824602580006813	10
T12G3.1	T12G3.1	0.247430512182843	0.824641190337406	7
set-2	C26E6.9	0.248612779941684	0.824641190337406	13
tag-241	C34E11.3	0.249906072465175	0.824641190337406	9
pyc-1	D2023.2	0.250060411331884	0.824641190337406	10
F59E12.9	F59E12.9	0.251414078077481	0.824641190337406	10
fer-1	F43G9.6	0.252481971310214	0.824641190337406	10
fnci-1	W02D3.10	0.252675027230111	0.824641190337406	8
F40G12.3	F40G12.3	0.252776754279705	0.824641190337406	11
Y59A8A.2	Y59A8A.2	0.25402557953881	0.824641190337406	7
bpl-1	F13H8.10	0.255078607023862	0.824641190337406	16
ZC84.6	ZC84.6	0.255742935095072	0.824641190337406	8
dpyd-1	C25F6.3	0.256025838028369	0.824641190337406	10
nas-39	F38E9.2	0.256426025307566	0.824641190337406	8
cbd-1	H02I12.1	0.257596060289131	0.824641190337406	9
jip-1	F56D12.4	0.258364032520566	0.824641190337406	8
bus-8	T23F2.1	0.258515767807615	0.824641190337406	13
lad-2	Y54G2A.25	0.258582360260413	0.824641190337406	10
C09F9.2	C09F9.2	0.258956065368831	0.824641190337406	11
hum-7	F56A6.2	0.259316611247216	0.824641190337406	8
grl-25	ZK643.8	0.260373806803594	0.825715829310846	13
ptr-6	C54A12.1	0.264168997679389	0.835443551889637	7
sma-9	T05A10.1	0.271276987504441	0.849584736386978	16
mup-4	K07D8.1	0.271497201234362	0.849584736386978	10
pgp-5	C05A9.1	0.271551352954271	0.849584736386978	9
Y92H12A.5	Y92H12A.5	0.271818370873023	0.849584736386978	8
catp-2	C02E7.1	0.272340751733805	0.849584736386978	7
Y71H2AM.10	Y71H2AM.10	0.275084391121341	0.851419412329617	9
cand-1	Y102A5A.1	0.275121289153193	0.851419412329617	8
hdl-1	ZK829.2	0.275616587828811	0.851419412329617	7
catp-3	C09H5.2	0.275895489012733	0.851419412329617	10
F35A5.1	F35A5.1	0.27850038283815	0.853431448946699	15
gon-1	F25H8.3	0.278956444015121	0.853431448946699	9
sec-24.2	ZC518.2	0.280205382290817	0.853431448946699	8
gei-15	M03A8.4	0.2807651745304	0.853431448946699	7
syp-4	H27M09.3	0.28096595129818	0.853431448946699	7
Y38C9A.1	Y38C9A.1	0.281951538515079	0.853431448946699	7
myo-3	K12F2.1	0.282300016770404	0.853431448946699	15
F31C3.3	F31C3.3	0.282494730487583	0.853431448946699	7
jmjd-2	Y48B6A.11	0.284744371913826	0.857522803148161	11
C54G4.4	C54G4.4	0.285821636326373	0.857522803148161	9
B0416.1	B0416.1	0.286500698529816	0.857522803148161	12
par-1	H39E23.1	0.286836895826563	0.857522803148161	10
lip-1	C05B10.1	0.290475304064968	0.864486860781827	7
grd-1	R08B4.1	0.290672411377862	0.864486860781827	10
col-87	Y39G8C.4	0.292503187936794	0.86658512394045	9
K03H1.5	K03H1.5	0.292942284186212	0.86658512394045	10
mltn-3	W02B8.3	0.29434543608692	0.86658512394045	7
sym-2	ZK1067.6	0.2944498114536	0.86658512394045	8
plx-1	Y55F3AL.1	0.29515225040132	0.86658512394045	12
bmk-1	F23B12.8	0.29770634619201	0.870633200253453	9
T04F3.1	T04F3.1	0.298047776741818	0.870633200253453	14
daf-5	W01G7.1	0.29982585566355	0.87360426980141	8
T13G4.3	T13G4.3	0.301168591936242	0.875295046943813	9
myo-2	T18D3.4	0.304382585025377	0.880288056807263	11
F11C1.5	F11C1.5	0.304420172955125	0.880288056807263	12
spd-5	F56A3.4	0.305606982193692	0.881338545626706	10
rskn-2	C54G4.1	0.306318884760501	0.881338545626706	10
F52G3.1	F52G3.1	0.307503028268874	0.882533691131668	10
dkf-2	T25E12.4	0.311079352066808	0.886819237373428	10
mrp-3	E03G2.2	0.311196625445743	0.886819237373428	15
K10D2.8	K10D2.8	0.311324747032533	0.886819237373428	7
ZC455.1	ZC455.1	0.312351342838831	0.886819237373428	9
lam-3	T22A3.8	0.312858703080347	0.886819237373428	11
dlg-1	C25F6.2	0.313731494321723	0.887102846013148	11
ptr-23	ZK270.1	0.316487390960005	0.892696621184487	10
C27B7.7	C27B7.7	0.318977748316334	0.896885955411396	10
pde-3	E01F3.1	0.319535153103886	0.896885955411396	10
T06D8.1	T06D8.1	0.321634287275256	0.897817514356065	15
F54G2.1	F54G2.1	0.321999434378581	0.897817514356065	15
taf-1	W04A8.7	0.322716390586987	0.897817514356065	12
lam-1	W03F8.5	0.323281829255818	0.897817514356065	7
set-9	F15E6.1	0.32377739629217	0.897817514356065	7
F21G4.6	F21G4.6	0.324738014278285	0.89831142263005	10
E01G6.1	E01G6.1	0.32797619598732	0.905088156234238	10
K10C2.1	K10C2.1	0.329152711770941	0.905770518792246	16
npa-1	VC5.3	0.330666887999198	0.905770518792246	9
bar-1	C54D1.6	0.330931010356784	0.905770518792246	7
C29H12.5	C29H12.5	0.332145108252127	0.905770518792246	7
F36A2.13	F36A2.13	0.332168456804473	0.905770518792246	16
rbg-1	F20D1.6	0.333258711963626	0.906590050555078	8
pqn-55	R09E10.7	0.338090204296478	0.914629968427385	15
F25E5.1	F25E5.1	0.338574498292716	0.914629968427385	7
twk-44	Y71H9A.1	0.338604300158222	0.914629968427385	8
H10E21.5	H10E21.5	0.34075261792507	0.918272313093851	7
scp-1	D2013.8	0.342304882266194	0.920295093305834	9
F02C9.2	F02C9.2	0.343661887876316	0.92178468991124	7
F52C9.1	F52C9.1	0.344487397976802	0.921845064982212	11
unc-79	E03A3.6	0.346993961041128	0.926009419015095	9
Y113G7C.1	Y113G7C.1	0.347690242382835	0.926009419015095	16
pqn-41	F53A3.4	0.348910271210656	0.926009419015095	9
npp-10	ZK328.5	0.349270103165101	0.926009419015095	11
F13H8.2	F13H8.2	0.352300399311879	0.931891378824971	8
T24D1.2	T24D1.2	0.356557854479133	0.939232893962486	7
Y32B12B.2	Y32B12B.2	0.357674541337945	0.939232893962486	9
Y48E1A.1	Y48E1A.1	0.358746661490803	0.939232893962486	12
sdc-3	C25D7.3	0.358978399834534	0.939232893962486	18
mrp-4	F21G4.2	0.359166585757431	0.939232893962486	16
pad-1	Y18D10A.13	0.36159401586651	0.940011379291461	10
nfi-1	ZK1290.4	0.361899159146417	0.940011379291461	7
Y46B2A.3	Y46B2A.3	0.361920757532078	0.940011379291461	8
gcy-14	ZC412.2	0.363362547171305	0.940170632402594	9
unc-22	ZK617.1	0.364187341689462	0.940170632402594	54
F23A7.5	F23A7.5	0.364438964650831	0.940170632402594	9
Y34B4A.4	Y34B4A.4	0.365407579004616	0.940555831159864	9
tag-279	F18E9.5	0.367514795865935	0.942267329832739	8
cutl-25	Y55D5A.6	0.367742828655782	0.942267329832739	7
B0207.5	B0207.5	0.368831890448474	0.942267329832739	23
Y54F10BM.9	Y54F10BM.9	0.369355660648722	0.942267329832739	7
R11G1.1	R11G1.1	0.372138349346065	0.947261252880892	7
sdc-2	C35C5.1	0.37376036185301	0.948186217288859	13
let-711	F57B9.2	0.374258615749719	0.948186217288859	9
F42H10.5	F42H10.5	0.374979566767545	0.948186217288859	9
T05C1.4	T05C1.4	0.375847528446748	0.948292225619487	7
C26H9A.2	C26H9A.2	0.378827827472555	0.953715670917748	16
C27F2.1	C27F2.1	0.38105559245455	0.956169897865268	8
gei-3	T22H6.6	0.381468478416631	0.956169897865268	9
nab-1	C43E11.6	0.383233607448951	0.958501484425699	10
knl-3	T10B5.6	0.384665311465953	0.959990820788944	8
hcp-1	ZK1055.1	0.386130171527402	0.961556262285159	11
polq-1	W03A3.2	0.387342394187203	0.962487161313656	10
ani-2	K10B2.5	0.394559605021078	0.978303297114898	7
Y53G8AM.8	Y53G8AM.8	0.399900516142979	0.987742020956245	12
tep-1	ZK337.1	0.400087142634716	0.987742020956245	10
Y51A2D.7	Y51A2D.7	0.402116094247249	0.99062076436876	9
klp-4	F56E3.3	0.404125721645153	0.992168747256244	13
Y40C5A.3	Y40C5A.3	0.404747264831759	0.992168747256244	13
gcy-28	T01A4.1	0.405337232110783	0.992168747256244	14
nmy-2	F20G4.3	0.407529546625641	0.993683712284914	7
tag-333	C48G7.3	0.408102474966394	0.993683712284914	19
gcy-19	C17F4.6	0.408552885190313	0.993683712284914	7
tag-52	C02F12.4	0.411998896108201	0.994659621137089	8
Y48E1B.14	Y48E1B.14	0.412634119272179	0.994659621137089	7
sea-2	K10G6.3	0.413209384376353	0.994659621137089	15
ptp-1	C48D5.2	0.414230809793051	0.994659621137089	10
ZK154.5	ZK154.5	0.414870807675873	0.994659621137089	10
Y55F3BR.2	Y55F3BR.2	0.415895383932002	0.994659621137089	10
M88.5	M88.5	0.421498087873285	0.994659621137089	8
T05H10.1	T05H10.1	0.422222990540095	0.994659621137089	7
nid-1	F54F3.1	0.423909551672872	0.994659621137089	9
C54G6.2	C54G6.2	0.424264060337728	0.994659621137089	7
R02F2.2	R02F2.2	0.425135922638711	0.994659621137089	8
Y73F8A.5	Y73F8A.5	0.425356006746318	0.994659621137089	7
Y75B8A.3	Y75B8A.3	0.426514856116658	0.994659621137089	8
ZC376.1	ZC376.1	0.426819216673851	0.994659621137089	9
pat-12	T17H7.4	0.427566185304033	0.994659621137089	14
Y40B1A.3	Y40B1A.3	0.428984193575453	0.994659621137089	9
eel-1	Y67D8C.5	0.429174829427506	0.994659621137089	18
F55F3.4	F55F3.4	0.430463919556982	0.994659621137089	8
smg-3	Y73B6BL.18	0.430516617476007	0.994659621137089	8
T08G11.1	T08G11.1	0.430853517026502	0.994659621137089	21
W05B2.4	W05B2.4	0.431287375494775	0.994659621137089	13
tag-315	ZK856.13	0.432376051610768	0.994659621137089	7
gbf-1	C24H11.7	0.43304198662945	0.994659621137089	11
ergo-1	R09A1.1	0.433984993481927	0.994659621137089	13
sqv-6	Y50D4C.4	0.435208220211132	0.994659621137089	8
lst-3	Y37A1B.1	0.43657478462398	0.994659621137089	9
apr-1	K04G2.8	0.437290629982501	0.994659621137089	7
duox-2	F53G12.3	0.438114700607749	0.994659621137089	11
T23H2.3	T23H2.3	0.438729086145013	0.994659621137089	7
gld-2	ZC308.1	0.442093884884743	0.994659621137089	9
ect-2	T19E10.1	0.442426050866689	0.994659621137089	9
gei-1	F45H7.2	0.443184093847895	0.994659621137089	14
vit-2	C42D8.2	0.443462909189288	0.994659621137089	13
Y48G1C.8	Y48G1C.8	0.443693970381644	0.994659621137089	11
aco-1	ZK455.1	0.444277890011427	0.994659621137089	13
ifta-1	C54G7.4	0.445980871715696	0.994659621137089	7
wnk-1	C46C2.1	0.446262317499186	0.994659621137089	7
W02C12.1	W02C12.1	0.446470029541524	0.994659621137089	7
D2005.4	D2005.4	0.446756209592968	0.994659621137089	9
ZK822.1	ZK822.1	0.447585359441589	0.994659621137089	8
M117.4	M117.4	0.449157072799029	0.994659621137089	9
Y46G5A.4	Y46G5A.4	0.450432410478592	0.994659621137089	12
C14B1.7	C14B1.7	0.450590507430571	0.994659621137089	8
xpo-1	ZK742.1	0.452315541947292	0.994659621137089	8
F29G6.3	F29G6.3	0.452927597168999	0.994659621137089	9
F37A4.4	F37A4.4	0.453179772975845	0.994659621137089	11
K02B12.7	K02B12.7	0.453538107260855	0.994659621137089	7
mog-5	EEED8.5	0.453663867604765	0.994659621137089	9
Y39G10AR.18	Y39G10AR.18	0.454090941885196	0.994659621137089	10
tom-1	M01A10.2	0.456351494865735	0.994659621137089	10
C52B9.8	C52B9.8	0.458033691487356	0.994659621137089	12
ctn-1	Y23H5A.5	0.458691448701212	0.994659621137089	10
M151.2	M151.2	0.460464254432929	0.994659621137089	8
trp-2	R06B10.4	0.462310063378165	0.994659621137089	8
C27F2.8	C27F2.8	0.463931393407746	0.994659621137089	10
math-48	ZK250.6	0.4653260587749	0.994659621137089	8
ced-12	Y106G6E.5	0.465424618265552	0.994659621137089	7
cdh-4	F25F2.2	0.469538859422035	0.994659621137089	26
ifp-1	C43C3.1	0.47064958051955	0.994659621137089	8
T01H3.2	T01H3.2	0.471092108829721	0.994659621137089	7
C10C6.6	C10C6.6	0.471456355433955	0.994659621137089	7
nurf-1	F26H11.2	0.472092697890909	0.994659621137089	25
unc-84	F54B11.3	0.472382069939986	0.994659621137089	9
mon-2	F11A10.4	0.47270172215296	0.994659621137089	7
cls-1	C07H6.3	0.472782968594125	0.994659621137089	8
F18A12.6	F18A12.6	0.476767591685997	0.994659621137089	9
ptr-21	Y65B4BR.3	0.477348089850749	0.994659621137089	8
max-1	C34B4.1	0.48103889624793	0.994659621137089	12
H20J04.2	H20J04.2	0.481489945280881	0.994659621137089	12
C08G5.1	C08G5.1	0.482427730041557	0.994659621137089	10
chd-3	T14G8.1	0.482618012631554	0.994659621137089	17
alp-1	T11B7.4	0.483615354843134	0.994659621137089	10
pqn-15	C24A8.3	0.483710169468766	0.994659621137089	15
K08A2.4	K08A2.4	0.483913404788942	0.994659621137089	9
F54D11.2	F54D11.2	0.484474877807099	0.994659621137089	11
rict-1	F29C12.3	0.485907205720793	0.994659621137089	15
clu-1	F55H2.6	0.486919329990877	0.994659621137089	9
Y39A3CR.3	Y39A3CR.3	0.488731024048233	0.994659621137089	7
epac-1	T20G5.5	0.490781354736458	0.994659621137089	7
tag-341	ZK669.1	0.49094234520806	0.994659621137089	7
tag-312	C33D12.6	0.49114873934669	0.994659621137089	7
C35C5.6	C35C5.6	0.494335760028686	0.994659621137089	14
mog-4	C04H5.6	0.496495780341872	0.994659621137089	8
egl-8	B0348.4	0.499136179254725	0.994659621137089	7
rsa-2	Y48A6B.11	0.502560680682904	0.994659621137089	7
H24G06.1	H24G06.1	0.504575152503104	0.994659621137089	15
ptr-24	F46G10.5	0.506279318683454	0.994659621137089	7
F34D10.6	F34D10.6	0.506285556836953	0.994659621137089	8
C26B9.5	C26B9.5	0.508292308799794	0.994659621137089	7
F39B2.8	F39B2.8	0.510782921222506	0.994659621137089	7
ncx-1	Y113G7A.4	0.510900576859848	0.994659621137089	10
npp-7	T19B4.2	0.511278255656197	0.994659621137089	9
F30H5.3	F30H5.3	0.513173608324497	0.994659621137089	11
tag-180	T24F1.6	0.517675685929013	0.994659621137089	11
R02E12.4	R02E12.4	0.521539975646154	0.994659621137089	9
shc-2	T27F7.2	0.523233290195913	0.994659621137089	8
fbxc-30	R07C3.15	0.525204789400029	0.994659621137089	7
pod-2	W09B6.1	0.527602875424505	0.994659621137089	9
mes-1	F54F7.5	0.529242648963226	0.994659621137089	10
T27A3.2	T27A3.2	0.529422722504329	0.994659621137089	8
F32B4.8	F32B4.8	0.531146508517657	0.994659621137089	7
dig-1	K07E12.1	0.5331389630642	0.994659621137089	57
F47C12.1	F47C12.1	0.535214936619673	0.994659621137089	11
mat-2	W10C6.1	0.535399244383638	0.994659621137089	8
Y32H12A.8	Y32H12A.8	0.537283610519296	0.994659621137089	27
acdh-11	Y45F3A.3	0.537418035298397	0.994659621137089	8
egl-19	C48A7.1	0.538464609798149	0.994659621137089	11
F10G7.10	F10G7.10	0.540799359817213	0.994659621137089	11
C45G7.4	C45G7.4	0.541825722944497	0.994659621137089	7
Y48G8AL.5	Y48G8AL.5	0.541945198315477	0.994659621137089	7
F39B2.3	F39B2.3	0.543344547941042	0.994659621137089	7
rsr-1	F28D9.1	0.547254816610994	0.994659621137089	8
aka-1	D1022.7	0.547372119021443	0.994659621137089	9
tsn-1	F10G7.2	0.547753656577924	0.994659621137089	7
R07E3.6	R07E3.6	0.552261995322802	0.994659621137089	7
F48E3.2	F48E3.2	0.552402473259747	0.994659621137089	7
agef-1	Y6B3A.1	0.553606132619472	0.994659621137089	14
F26A1.8	F26A1.8	0.554432875541519	0.994659621137089	7
F46G10.2	F46G10.2	0.555865377468821	0.994659621137089	7
add-1	F39C12.2	0.556327911479663	0.994659621137089	8
T25C12.3	T25C12.3	0.557654324627267	0.994659621137089	8
ZK484.4	ZK484.4	0.558528510944574	0.994659621137089	7
Y43F8B.3	Y43F8B.3	0.561578225246852	0.994659621137089	13
ZK836.2	ZK836.2	0.56162819654702	0.994659621137089	9
hum-6	T10H10.1	0.564768564767949	0.994659621137089	9
Y105C5A.24	Y105C5A.24	0.566937326315119	0.994659621137089	9
C34G6.1	C34G6.1	0.568288363118792	0.994659621137089	10
npp-14	C03D6.4	0.571423706842882	0.994659621137089	7
alg-1	F48F7.1	0.57180131560701	0.994659621137089	13
epi-1	K08C7.3	0.571841955546055	0.994659621137089	14
F48E3.8	F48E3.8	0.57208698363986	0.994659621137089	14
unc-40	T19B4.7	0.572245826117627	0.994659621137089	9
sax-2	F21H11.2	0.572577563321607	0.994659621137089	15
F54D8.6	F54D8.6	0.572962556443416	0.994659621137089	7
dog-1	F33H2.1	0.573913265297128	0.994659621137089	7
T06D4.3	T06D4.3	0.575282622186315	0.994659621137089	8
gfi-3	M163.4	0.575994489029837	0.994659621137089	10
tag-192	T04D1.4	0.576848109956331	0.994659621137089	16
F36G9.13	F36G9.13	0.577109667919077	0.994659621137089	9
Y108G3AL.7	Y108G3AL.7	0.578949620101129	0.994659621137089	13
R03D7.1	R03D7.1	0.578960636945927	0.994659621137089	8
Y48B6A.1	Y48B6A.1	0.579182430619156	0.994659621137089	10
cogc-4	Y51H7C.6	0.581104141950892	0.994659621137089	8
pqn-22	C46G7.4	0.584184593414555	0.994659621137089	7
Y43D4A.5	Y43D4A.5	0.584943594205334	0.994659621137089	11
mrck-1	K08B12.5	0.584975481668191	0.994659621137089	10
F45H11.3	F45H11.3	0.586116409576879	0.994659621137089	7
abt-4	Y39D8C.1	0.587321293486372	0.994659621137089	17
mrp-7	Y43F8C.12	0.588677646338061	0.994659621137089	10
Y54E10A.11	Y54E10A.11	0.589283780268018	0.994659621137089	8
acs-4	F37C12.7	0.590186087217652	0.994659621137089	7
C12D12.1	C12D12.1	0.59058108609352	0.994659621137089	8
clec-8	Y38E10A.4	0.591159259843948	0.994659621137089	9
T05H4.3	T05H4.3	0.591313315750117	0.994659621137089	7
T05C3.2	T05C3.2	0.592264772561507	0.994659621137089	10
unc-80	F25C8.3	0.592436396687614	0.994659621137089	21
let-716	C16A3.3	0.594459108813481	0.994659621137089	9
hcp-2	T06E4.1	0.594900855269517	0.994659621137089	8
Y113G7B.12	Y113G7B.12	0.594991152939144	0.994659621137089	7
F35H10.10	F35H10.10	0.595132279856194	0.994659621137089	15
F41G4.7	F41G4.7	0.595403191914404	0.994659621137089	9
usp-48	F30A10.10	0.598855922907269	0.994659621137089	7
F39C12.1	F39C12.1	0.599437154845239	0.994659621137089	30
let-75	R06C7.10	0.601133795596473	0.994659621137089	8
Y47A7.1	Y47A7.1	0.603336670089971	0.994659621137089	11
igcm-3	T02C5.3	0.603837958281348	0.994659621137089	8
msh-6	Y47G6A.11	0.605229524455621	0.994659621137089	7
H06O01.2	H06O01.2	0.606178761656996	0.994659621137089	8
abts-1	F52B5.1	0.606755598031174	0.994659621137089	7
F32A5.2	F32A5.2	0.606771245137455	0.994659621137089	7
vab-1	M03A1.1	0.606971500153893	0.994659621137089	7
C33G3.4	C33G3.4	0.607038108056618	0.994659621137089	10
smg-1	C48B6.6	0.608269543798133	0.994659621137089	7
rha-1	T07D4.3	0.609537476411873	0.994659621137089	8
fbxa-169	C31C9.8	0.610644256591941	0.994659621137089	7
F55A3.3	F55A3.3	0.611230822298674	0.994659621137089	7
F57C7.4	F57C7.4	0.61323902340874	0.994659621137089	8
nhr-271	T03E6.3	0.615484405114596	0.994659621137089	7
fshr-1	C50H2.1	0.616590879660117	0.994659621137089	7
lim-4	ZC64.4	0.61714663494676	0.994659621137089	7
F54B3.1	F54B3.1	0.61937524042079	0.994659621137089	19
K02C4.3	K02C4.3	0.619954019598682	0.994659621137089	7
mab-20	Y71G12B.20	0.619970132267213	0.994659621137089	8
mtk-1	B0414.7	0.623968812474869	0.994659621137089	8
par-3	F54E7.3	0.624416837693024	0.994659621137089	9
viln-1	C10H11.1	0.625533525420406	0.994659621137089	7
tag-232	T18H9.7	0.626106755272768	0.994659621137089	9
C46E1.3	C46E1.3	0.628341376814676	0.994659621137089	9
daf-2	Y55D5A.5	0.629193703666369	0.994659621137089	9
col-163	F46B3.17	0.630378616928248	0.994659621137089	8
mca-1	W09C2.3	0.630881563674142	0.994659621137089	7
B0252.1	B0252.1	0.633230541186729	0.994659621137089	8
trr-1	C47D12.1	0.633940738482625	0.994659621137089	15
glr-5	ZC196.7	0.635424043962773	0.994659621137089	7
unc-41	C27H6.1	0.637418642526986	0.994659621137089	8
kcnl-1	B0399.1	0.637455281972701	0.994659621137089	9
fasn-1	F32H2.5	0.638411876191029	0.994659621137089	9
acy-3	C44F1.5	0.640614476670408	0.994659621137089	9
fbxa-136	C18D4.2	0.640773462466312	0.994659621137089	15
ark-1	C01C7.1	0.641394382064953	0.994659621137089	7
mtm-5	H28G03.6	0.641394382064953	0.994659621137089	7
rbc-2	Y54F10AM.10	0.642689871827486	0.994659621137089	14
C25A8.4	C25A8.4	0.64287775532125	0.994659621137089	9
Y57G11C.32	Y57G11C.32	0.643155111508641	0.994659621137089	7
pgp-1	K08E7.9	0.643439015148714	0.994659621137089	8
B0365.7	B0365.7	0.643899377812422	0.994659621137089	19
F14D12.1	F14D12.1	0.644782002242278	0.994659621137089	8
eea-1	T10G3.5	0.644782002242278	0.994659621137089	8
F40F11.2	F40F11.2	0.645155115704728	0.994659621137089	9
tra-2	C15F1.3	0.645239630126064	0.994659621137089	8
T01E8.5	T01E8.5	0.645681875880044	0.994659621137089	11
T07C12.8	T07C12.8	0.64688299849513	0.994659621137089	7
C53B4.4	C53B4.4	0.647141883523597	0.994659621137089	9
tag-168	Y39A3CL.2	0.647493566980341	0.994659621137089	10
T13C2.6	T13C2.6	0.649094152648736	0.994659621137089	7
unc-68	K11C4.5	0.64922329060593	0.994659621137089	32
Y61A9LA.3	Y61A9LA.3	0.650370644198418	0.994659621137089	7
gcy-37	C54E4.3	0.65101588525765	0.994659621137089	7
F25B5.2	F25B5.2	0.652200197023924	0.994659621137089	7
pqe-1	F52C9.8	0.653072543715517	0.994659621137089	17
ketn-1	F54E2.3	0.653091888696065	0.994659621137089	29
vit-6	K07H8.6	0.654156464625122	0.994659621137089	8
C09G1.4	C09G1.4	0.655371302405433	0.994659621137089	7
iars-1	R11A8.6	0.65578443205532	0.994659621137089	8
T16G12.1	T16G12.1	0.655958925875107	0.994659621137089	22
smgl-1	F20G4.1	0.656998652911836	0.994659621137089	7
rskd-1	F55C5.7	0.658354044034913	0.994659621137089	8
cpb-3	B0414.5	0.661735143441622	0.994659621137089	8
let-2	F01G12.5	0.66311516415409	0.994659621137089	12
eat-3	D2013.5	0.663198245829543	0.994659621137089	7
lin-2	F17E5.1	0.663430744519835	0.994659621137089	8
F36G3.1	F36G3.1	0.664132591082952	0.994659621137089	8
Y48E1B.3	Y48E1B.3	0.665283144829449	0.994659621137089	7
mel-28	C38D4.3	0.665652707238558	0.994659621137089	11
C13B4.1	C13B4.1	0.665799137053491	0.994659621137089	9
Y6B3B.3	Y6B3B.3	0.665809268795734	0.994659621137089	7
T21D12.11	T21D12.11	0.666106058527116	0.994659621137089	7
dpy-21	Y59A8B.1	0.666760934170485	0.994659621137089	13
tnt-3	C14F5.3	0.667793660775559	0.994659621137089	11
C18H2.5	C18H2.5	0.667881390608032	0.994659621137089	9
R05H10.2	R05H10.2	0.668215960399379	0.994659621137089	7
dcaf-1	ZK1251.9	0.668725993190474	0.994659621137089	11
H17B01.4	H17B01.4	0.668981116142143	0.994659621137089	7
C05D12.2	C05D12.2	0.669588005054158	0.994659621137089	7
Y44E3A.6	Y44E3A.6	0.670234611181197	0.994659621137089	7
F07G11.9	F07G11.9	0.671798814684199	0.994659621137089	9
dct-17	F35E12.7	0.672237836893046	0.994659621137089	9
R09H10.5	R09H10.5	0.672350093909061	0.994659621137089	9
C44B7.11	C44B7.11	0.674018101684949	0.994659621137089	7
Y7A9A.1	Y7A9A.1	0.674730089532354	0.994659621137089	8
fln-2	C23F12.1	0.674905035033319	0.994659621137089	19
T24B8.7	T24B8.7	0.676780086250885	0.994659621137089	18
eat-20	H30A04.1	0.678165465035832	0.994659621137089	7
cpsf-2	F09G2.4	0.678332329421962	0.994659621137089	7
cdh-10	C45G7.5	0.679366304826614	0.994659621137089	10
dpy-6	F16F9.2	0.679442159502491	0.994659621137089	10
F42G9.6	F42G9.6	0.679550660953478	0.994659621137089	7
him-4	F15G9.4	0.680364690913402	0.994659621137089	36
clec-21	T07H3.4	0.682002718518036	0.994659621137089	8
C34F6.9	C34F6.9	0.683651337269835	0.994659621137089	16
C41A3.1	C41A3.1	0.684018533390636	0.994659621137089	40
gcy-13	F23H12.6	0.686558045356305	0.994659621137089	7
shn-1	C33B4.3	0.687598432866792	0.994659621137089	11
Y37H2A.1	Y37H2A.1	0.68820414121358	0.994659621137089	9
Y47D3A.29	Y47D3A.29	0.688399609038804	0.994659621137089	9
tag-273	Y57G11A.1	0.689040627426992	0.994659621137089	7
vps-53	T05G5.8	0.689789356811947	0.994659621137089	7
ptr-5	C53C11.3	0.690649001883682	0.994659621137089	11
kel-8	W02G9.2	0.692117710996105	0.994659621137089	7
lin-13	C03B8.4	0.693588176446722	0.994659621137089	14
C35A5.4	C35A5.4	0.694213377037847	0.994659621137089	7
npp-21	R07G3.3	0.695146384984637	0.994659621137089	9
B0238.7	B0238.7	0.695574988808665	0.994659621137089	7
daam-1	F56E10.2	0.695702065055232	0.994659621137089	7
Y41E3.11	Y41E3.11	0.695927372364827	0.994659621137089	10
pro-2	C07E3.2	0.696818529523845	0.994659621137089	7
drh-3	D2005.5	0.697448967495019	0.994659621137089	9
gap-2	ZK899.8	0.69775527108486	0.994659621137089	13
drag-1	Y71G12B.16	0.697804733234437	0.994659621137089	7
ZK1193.2	ZK1193.2	0.698582866922473	0.994659621137089	9
fmi-1	F15B9.7	0.698974615836759	0.994659621137089	16
hum-4	F46C3.3	0.699869589276013	0.994659621137089	17
F40F4.6	F40F4.6	0.700571164830176	0.994659621137089	10
sec-31	T01G1.3	0.702244976775594	0.994659621137089	9
Y105E8A.19	Y105E8A.19	0.702654187022499	0.994659621137089	7
Y67A10A.9	Y67A10A.9	0.702654515706277	0.994659621137089	7
T28B8.3	T28B8.3	0.702989340526924	0.994659621137089	7
F22E12.1	F22E12.1	0.703998837309193	0.994659621137089	7
C36B7.5	C36B7.5	0.704409156489883	0.994659621137089	9
R08E3.1	R08E3.1	0.704513261457148	0.994659621137089	9
crb-1	F11C7.4	0.70493710451228	0.994659621137089	8
fig-1	F53B7.5	0.705362849434108	0.994659621137089	19
galt-1	M03F8.4	0.705632221364691	0.994659621137089	8
W03B1.2	W03B1.2	0.70623435680786	0.994659621137089	7
him-1	F28B3.7	0.706558234831713	0.994659621137089	9
rrf-1	F26A3.8	0.706825119682441	0.994659621137089	11
B0303.4	B0303.4	0.707772802203727	0.994659621137089	7
Y106G6D.7	Y106G6D.7	0.707772802203727	0.994659621137089	7
T20B6.2	T20B6.2	0.709743938166313	0.994659621137089	7
C01B9.1	C01B9.1	0.710288377533798	0.994659621137089	12
F46H5.4	F46H5.4	0.711051174290385	0.994659621137089	11
spat-2	Y48A6B.13	0.711470150030664	0.994659621137089	7
ajm-1	C25A11.4	0.711925672098058	0.994659621137089	10
C17G10.6	C17G10.6	0.712115448073716	0.994659621137089	7
C01H6.2	C01H6.2	0.712664811334569	0.994659621137089	7
math-38	T07H3.3	0.714232219692548	0.994659621137089	8
F32D1.3	F32D1.3	0.71616897315944	0.994659621137089	8
tag-53	F33C8.1	0.716256414573975	0.994659621137089	11
C49C3.4	C49C3.4	0.717463907596737	0.994659621137089	10
lin-45	Y73B6A.5	0.718444702213547	0.994659621137089	7
cdh-12	Y71D11A.1	0.718598545923777	0.994659621137089	16
F16B4.3	F16B4.3	0.718631545983279	0.994659621137089	7
kin-1	ZK909.2	0.718774059209877	0.994659621137089	8
F40E12.2	F40E12.2	0.720772288041023	0.994659621137089	9
acdh-12	E04F6.5	0.721030855039044	0.994659621137089	7
F44D12.1	F44D12.1	0.722582198073057	0.994659621137089	7
nhr-119	K12H6.1	0.722582198073057	0.994659621137089	7
pst-1	M03F8.2	0.722582198073057	0.994659621137089	7
ppfr-1	F16A11.3	0.722763264431845	0.994659621137089	7
F29G6.1	F29G6.1	0.723141290635816	0.994659621137089	7
R193.2	R193.2	0.723435706229376	0.994659621137089	7
C32E12.4	C32E12.4	0.723582871478771	0.994659621137089	11
F31E3.4	F31E3.4	0.726568310069941	0.994659621137089	7
pgp-4	F42E11.1	0.728862656314775	0.994659621137089	10
gld-3	T07F8.3	0.730046241537038	0.994659621137089	7
H03E18.1	H03E18.1	0.730239981215629	0.994659621137089	7
tag-80	Y2C2A.1	0.730464076956723	0.994659621137089	11
glit-1	F55D10.3	0.733081051883777	0.994659621137089	7
nhr-1	R09G11.2	0.735282207451352	0.994659621137089	7
F31D5.5	F31D5.5	0.735378282359287	0.994659621137089	15
C04E6.11	C04E6.11	0.735903563661963	0.994659621137089	8
F47B7.2	F47B7.2	0.737925131160912	0.994659621137089	7
Y53F4B.9	Y53F4B.9	0.738138088323978	0.994659621137089	7
F55E10.6	F55E10.6	0.739015923097706	0.994659621137089	7
K04C2.2	K04C2.2	0.739015923097706	0.994659621137089	7
C01G5.4	C01G5.4	0.739570992888059	0.994659621137089	9
adt-1	C02B4.1	0.739839545940642	0.994659621137089	11
F13D2.1	F13D2.1	0.739917022622383	0.994659621137089	10
saps-1	C47G2.5	0.740931215812994	0.994659621137089	7
B0222.9	B0222.9	0.741068607738606	0.994659621137089	8
nhl-2	F26F4.7	0.741160060690172	0.994659621137089	7
W09G3.6	W09G3.6	0.741699440993325	0.994659621137089	7
F56D12.6	F56D12.6	0.742832413444322	0.994659621137089	8
sel-2	F10F2.1	0.742878940734142	0.994659621137089	14
lin-40	T27C4.4	0.74529554362705	0.994659621137089	7
F23H11.4	F23H11.4	0.745674879472613	0.994659621137089	9
T23D8.7	T23D8.7	0.749937165484968	0.994659621137089	8
atl-1	T06E4.3	0.751188830720692	0.994659621137089	9
T23F1.5	T23F1.5	0.751268027406121	0.994659621137089	13
C32D5.11	C32D5.11	0.752480870726406	0.994659621137089	10
gcy-12	F08B1.2	0.753030244619883	0.994659621137089	9
che-11	C27A7.4	0.753635721063549	0.994659621137089	9
F09E5.2	F09E5.2	0.755462130951079	0.994659621137089	8
col-99	F29C4.8	0.755815513681142	0.994659621137089	12
rme-8	F18C12.2	0.756749715446086	0.994659621137089	12
uig-1	F32F2.1	0.757824521087641	0.994659621137089	9
sur-2	F39B2.4	0.75971794899272	0.994659621137089	13
Y75B8A.24	Y75B8A.24	0.761175571822387	0.994659621137089	17
C42C1.10	C42C1.10	0.761227450597045	0.994659621137089	8
nnt-1	C15H9.1	0.761419602935268	0.994659621137089	10
T11G6.2	T11G6.2	0.761499963632009	0.994659621137089	7
sym-4	R03E1.1	0.761867203305304	0.994659621137089	11
mys-1	VC5.4	0.761974225236884	0.994659621137089	7
tps-1	ZK54.2	0.763598085166894	0.994659621137089	10
tre-4	F15A2.2	0.763731890465178	0.994659621137089	7
F56C9.3	F56C9.3	0.763958564127942	0.994659621137089	7
pes-7	F09C3.1	0.764307241519651	0.994659621137089	11
C32E8.11	C32E8.11	0.764989824617813	0.994659621137089	21
mua-3	K08E5.3	0.766639412296062	0.994659621137089	27
K02D10.1	K02D10.1	0.770540798622187	0.994659621137089	7
agl-1	R06A4.8	0.771753109671214	0.994659621137089	14
F35F10.10	F35F10.10	0.771794166878877	0.994659621137089	7
dpy-28	Y39A1B.3	0.772350734140062	0.994659621137089	8
max-2	Y38F1A.10	0.772553971220142	0.994659621137089	7
gcy-3	R134.1	0.772882706356483	0.994659621137089	10
M176.10	M176.10	0.773736458761417	0.994659621137089	7
C11E4.6	C11E4.6	0.774475121447216	0.994659621137089	7
ipla-1	M03A1.6	0.774475121447216	0.994659621137089	7
lst-2	R160.7	0.774475121447216	0.994659621137089	7
chtl-1	F35C8.7	0.77569099287037	0.994659621137089	7
gcn-2	Y81G3A.3	0.775846571925426	0.994659621137089	10
cha-1	ZC416.8	0.7766455541185	0.994659621137089	8
unc-17	ZC416.8	0.7766455541185	0.994659621137089	8
F41H10.3	F41H10.3	0.776740392431635	0.994659621137089	9
fln-1	Y66H1B.2	0.777690741860653	0.994659621137089	15
F46H5.3	F46H5.3	0.778008757372427	0.994659621137089	7
F32A7.5	F32A7.5	0.77837512752911	0.994659621137089	8
K04C1.2	K04C1.2	0.778644347596642	0.994659621137089	7
F54E2.4	F54E2.4	0.779225552127423	0.994659621137089	8
dyf-2	ZK520.3	0.780212965769061	0.994659621137089	11
lam-2	C54D1.5	0.781447292179866	0.994659621137089	11
col-98	F14F7.1	0.78152917293703	0.994659621137089	7
ZK1067.2	ZK1067.2	0.78201548629707	0.994659621137089	10
K12C11.1	K12C11.1	0.782363041700974	0.994659621137089	9
H05L14.2	H05L14.2	0.782658288335568	0.994659621137089	11
T11G6.5	T11G6.5	0.782826948317745	0.994659621137089	8
C44E4.1	C44E4.1	0.783228713703412	0.994659621137089	9
clh-4	T06F4.2	0.783641610260313	0.994659621137089	11
cogc-2	C06G3.10	0.783747476049295	0.994659621137089	7
F54F11.2	F54F11.2	0.784311610650195	0.994659621137089	10
dapk-1	K12C11.4	0.784345209580549	0.994659621137089	8
T07C12.12	T07C12.12	0.785704020978501	0.994659621137089	7
ehbp-1	F25B3.1	0.786935866361399	0.994659621137089	7
F35B3.7	F35B3.7	0.787615283863585	0.994659621137089	7
tbc-12	R11B5.1	0.787932958581691	0.994659621137089	8
klp-12	T01G1.1	0.788163633486317	0.994659621137089	13
F26A10.2	F26A10.2	0.788232721490667	0.994659621137089	8
C14C10.4	C14C10.4	0.788344756466402	0.994659621137089	7
cbp-1	R10E11.1	0.79027027393913	0.994659621137089	21
T24H7.2	T24H7.2	0.791097119155611	0.994659621137089	7
T19A5.1	T19A5.1	0.79135337311772	0.994659621137089	9
unc-83	W01A11.3	0.792056417525679	0.994659621137089	7
ceh-100	Y38E10A.6	0.793276715670503	0.994659621137089	11
let-805	H19M22.2	0.794126808332581	0.994659621137089	24
F59A6.3	F59A6.3	0.795381840803012	0.994659621137089	8
B0222.3	B0222.3	0.795941224384971	0.994659621137089	8
mec-1	T07H8.4	0.796720652036945	0.994659621137089	14
wrm-1	B0336.1	0.797975258150146	0.994659621137089	8
lrk-1	T27C10.6	0.798127839713532	0.994659621137089	13
C08H9.2	C08H9.2	0.798180507533698	0.994659621137089	10
nuo-5	Y45G12B.1	0.798653014669398	0.994659621137089	8
F52B5.3	F52B5.3	0.800693800262623	0.994659621137089	9
gon-2	T01H8.5	0.801471740469812	0.994659621137089	10
M01F1.7	M01F1.7	0.801941209506864	0.994659621137089	7
dnj-27	Y47H9C.5	0.802245005682393	0.994659621137089	7
ZC53.4	ZC53.4	0.803125336930546	0.994659621137089	12
sin-3	F02E9.4	0.803179202590976	0.994659621137089	8
npp-1	K07F5.13	0.803251609292048	0.994659621137089	8
apd-3	W09G10.4	0.803467423391702	0.994659621137089	7
tag-218	K07D4.7	0.803793297619538	0.994659621137089	14
K02E11.10	K02E11.10	0.804093071184357	0.994659621137089	8
top-2	K12D12.1	0.806066650216748	0.994659621137089	10
T26A5.5	T26A5.5	0.806297796460621	0.994659621137089	7
F54C4.3	F54C4.3	0.806322862057981	0.994659621137089	7
Y22D7AR.2	Y22D7AR.2	0.807891759092696	0.994659621137089	9
cyk-3	ZK328.1	0.808301211054688	0.994659621137089	7
F25G6.1	F25G6.1	0.809258261694281	0.994659621137089	7
lir-1	F18A1.3	0.810801408698265	0.994659621137089	7
ain-2	B0041.2	0.811510538632376	0.994659621137089	8
Y48G1C.5	Y48G1C.5	0.811556020054046	0.994659621137089	7
amx-2	B0019.1	0.812199146228706	0.994659621137089	11
grd-7	F46H5.6	0.813332300378136	0.994659621137089	9
unc-71	Y37D8A.13	0.813586128541989	0.994659621137089	11
Y67D8C.9	Y67D8C.9	0.814060780174134	0.994659621137089	8
F29C12.4	F29C12.4	0.815039119370318	0.994659621137089	9
lrp-2	T21E3.3	0.815268776608718	0.994659621137089	26
ego-2	Y53H1C.2	0.815320738803676	0.994659621137089	13
utx-1	D2021.1	0.815348176235627	0.994659621137089	8
rig-4	Y42H9B.2	0.817274477529621	0.994659621137089	12
emb-9	K04H4.1	0.817457050917668	0.994659621137089	16
math-47	ZK250.5	0.817635728680056	0.994659621137089	7
F26H9.8	F26H9.8	0.817995539483572	0.994659621137089	10
fhod-1	C46H11.11	0.818357052916471	0.994659621137089	10
B0198.3	B0198.3	0.818704528765906	0.994659621137089	9
piki-1	F39B1.1	0.819656525718015	0.994659621137089	9
F47G9.4	F47G9.4	0.819974332977875	0.994659621137089	7
dyf-14	F35D11.11	0.820340779088474	0.994659621137089	11
C03H12.1	C03H12.1	0.82293171065909	0.994659621137089	7
T08A11.2	T08A11.2	0.823999532673743	0.994659621137089	11
tat-3	W09D10.2	0.824313288373257	0.994659621137089	10
elpc-1	Y110A7A.16	0.82460243889343	0.994659621137089	7
smg-8	K04B12.3	0.824963220125956	0.994659621137089	7
T06D8.10	T06D8.10	0.826082142830394	0.994659621137089	10
T05A7.11	T05A7.11	0.826450536711655	0.994659621137089	7
npp-9	F59A2.1	0.826785920497178	0.994659621137089	7
D2045.2	D2045.2	0.828337625185705	0.994659621137089	15
cdh-3	ZK112.7	0.828351939350004	0.994659621137089	8
C47D12.2	C47D12.2	0.829160617775322	0.994659621137089	7
rabn-5	F01F1.4	0.829160617775322	0.994659621137089	7
ret-1	W06A7.3	0.830031757444118	0.994659621137089	15
gcy-20	F21H7.9	0.830054935221095	0.994659621137089	9
lin-12	R107.8	0.830412921345849	0.994659621137089	11
F16B12.6	F16B12.6	0.831282921384936	0.994659621137089	9
C49D10.10	C49D10.10	0.832690276305381	0.994659621137089	7
ten-1	R13F6.4	0.834013396665977	0.994659621137089	22
ttn-1	W06H8.8	0.834358253574951	0.994659621137089	86
ZK430.5	ZK430.5	0.834421982584881	0.994659621137089	10
toca-2	K08E3.3	0.835437837020886	0.994659621137089	9
pqn-39	F48F7.4	0.836549901902859	0.994659621137089	8
C17B7.5	C17B7.5	0.836693840002073	0.994659621137089	7
C23H4.6	C23H4.6	0.837392039601081	0.994659621137089	7
qua-1	T05C12.10	0.837392039601081	0.994659621137089	7
prmt-3	T23B5.1	0.838370466091038	0.994659621137089	7
sca-1	K11D9.2	0.840161156977402	0.994659621137089	7
pqn-20	C37A2.2	0.840312879783442	0.994659621137089	14
tol-1	C07F11.1	0.840568917536894	0.994659621137089	9
Y59A8A.3	Y59A8A.3	0.841949363569052	0.994659621137089	9
ZK688.5	ZK688.5	0.842103713453583	0.994659621137089	9
eat-18	Y105E8A.7	0.843024272497383	0.994659621137089	10
lev-10	Y105E8A.7	0.843024272497383	0.994659621137089	10
unc-103	C30D11.1	0.843148872989517	0.994659621137089	11
Y70G10A.2	Y70G10A.2	0.845650797524341	0.994659621137089	13
gpa-6	F48C11.1	0.846620337578682	0.994659621137089	7
F01F1.1	F01F1.1	0.846879282424337	0.994659621137089	7
R02D3.4	R02D3.4	0.848232316437208	0.994659621137089	7
mec-4	T01C8.7	0.848371560904846	0.994659621137089	9
tlk-1	C07A9.3	0.849460530305475	0.994659621137089	7
C14C10.5	C14C10.5	0.852855619575054	0.994659621137089	9
BE0003N10.1	BE0003N10.1	0.852861756443768	0.994659621137089	7
daf-21	C47E8.5	0.853272830355243	0.994659621137089	7
Y39B6A.30	Y39B6A.30	0.853496442351809	0.994659621137089	7
B0546.3	B0546.3	0.855880261412859	0.994659621137089	8
R155.2	R155.2	0.856160305708175	0.994659621137089	7
pgp-12	F22E10.1	0.856457726524025	0.994659621137089	9
F28E10.1	F28E10.1	0.857097427605016	0.994659621137089	13
pgp-3	ZK455.7	0.857372511071605	0.994659621137089	12
C04E12.4	C04E12.4	0.857750630972228	0.994659621137089	7
F33H2.5	F33H2.5	0.858340593936153	0.994659621137089	9
clp-6	Y77E11A.10	0.860169361636799	0.994659621137089	10
let-418	F26F12.7	0.860411380391891	0.994659621137089	14
Y46G5A.29	Y46G5A.29	0.862816461044112	0.994659621137089	9
R05D7.3	R05D7.3	0.864856365811185	0.994659621137089	10
cutl-24	Y38C1AA.5	0.865053043025801	0.994659621137089	7
F10G7.9	F10G7.9	0.865592280632725	0.994659621137089	7
dhc-1	T21E12.4	0.866285112234265	0.994659621137089	17
K02F6.3	K02F6.3	0.868091713645588	0.994659621137089	9
frm-1	ZK270.2	0.869733297241386	0.994659621137089	18
set-16	T12D8.1	0.869895511475955	0.994659621137089	15
Y76A2B.2	Y76A2B.2	0.872602635559599	0.994659621137089	7
unc-54	F11C3.3	0.873536668150294	0.994659621137089	14
cyld-1	F40F12.5	0.875314713668514	0.994659621137089	13
F47H4.2	F47H4.2	0.876382246341143	0.994659621137089	7
C09G1.2	C09G1.2	0.876400999723637	0.994659621137089	10
vit-5	C04F6.1	0.876406728258905	0.994659621137089	8
W05G11.4	W05G11.4	0.876767536270916	0.994659621137089	7
Y55F3AM.14	Y55F3AM.14	0.877055817324497	0.994659621137089	7
ubq-1	F25B5.4	0.877458780133115	0.994659621137089	7
K04H4.2	K04H4.2	0.878322426508473	0.994659621137089	8
F26F12.3	F26F12.3	0.879831971767062	0.994659621137089	9
pcp-4	Y116F11B.3	0.879932581929566	0.994659621137089	8
csr-1	F20D12.1	0.879949509828102	0.994659621137089	8
agr-1	F41G3.12	0.880357053088271	0.994659621137089	10
Y71H2B.5	Y71H2B.5	0.881708881618156	0.994659621137089	10
T08A11.1	T08A11.1	0.883929717810779	0.994659621137089	11
K10B4.1	K10B4.1	0.8844743634084	0.994659621137089	12
F38B6.6	F38B6.6	0.884871212911101	0.994659621137089	7
F13B9.1	F13B9.1	0.885239263684761	0.994659621137089	14
dic-1	F08B4.1	0.885878610318804	0.994659621137089	7
spc-1	K10B3.10	0.886327213541445	0.994659621137089	13
R08F11.1	R08F11.1	0.887118247768807	0.994659621137089	7
epg-3	Y37D8A.22	0.887211529816069	0.994659621137089	7
C39D10.7	C39D10.7	0.887291695705688	0.994659621137089	8
mpz-1	C52A11.4	0.888525427744549	0.994659621137089	20
abl-1	M79.1	0.889273879514805	0.994659621137089	9
rgr-1	C38C10.5	0.889934057532028	0.994659621137089	11
cogc-3	Y71F9AM.4	0.890119536431737	0.994659621137089	8
rig-1	K09E2.4	0.890799775109994	0.994659621137089	9
dop-5	T02E9.3	0.892464805827608	0.994659621137089	7
clec-199	C30H6.1	0.893392391289782	0.994659621137089	8
C18H2.4	C18H2.4	0.893932696020137	0.994659621137089	8
nep-2	T05A8.4	0.896732988411966	0.994659621137089	7
E01A2.2	E01A2.2	0.897170024284189	0.994659621137089	8
sbp-1	Y47D3B.7	0.897921504926898	0.994659621137089	10
C25H3.8	C25H3.8	0.898240159165137	0.994659621137089	16
R10E8.3	R10E8.3	0.898319596319997	0.994659621137089	8
W05B2.2	W05B2.2	0.898606523635354	0.994659621137089	12
ama-1	F36A4.7	0.899047296947847	0.994659621137089	9
Y56A3A.6	Y56A3A.6	0.899192444143223	0.994659621137089	7
rcq-5	E03A3.2	0.90105415017803	0.994659621137089	7
R03G8.3	R03G8.3	0.90191980615125	0.994659621137089	11
cdh-5	F08B4.2	0.902148379874412	0.994659621137089	9
mltn-6	Y39D8B.2	0.902430657757792	0.994659621137089	11
F19B2.6	F19B2.6	0.902804473462392	0.994659621137089	9
spe-41	K01A11.4	0.902840850250956	0.994659621137089	7
F34D10.4	F34D10.4	0.903198602486827	0.994659621137089	13
rol-3	C16D9.2	0.904052754010653	0.994659621137089	13
qui-1	Y45F10B.10	0.904953168459378	0.994659621137089	10
gcy-1	AH6.1	0.905068703491647	0.994659621137089	8
pyr-1	D2085.1	0.906767704833599	0.994659621137089	8
col-174	F46C8.2	0.90807372826654	0.994659621137089	7
mrp-2	F57C12.4	0.90860819573797	0.994659621137089	7
T25B6.2	T25B6.2	0.909469402399469	0.994659621137089	10
nrde-3	R04A9.2	0.911134913926823	0.994659621137089	8
F58G11.2	F58G11.2	0.912175197546241	0.994659621137089	9
alg-2	T07D3.7	0.912199628301238	0.994659621137089	12
kin-29	F58H12.1	0.914271215499609	0.994659621137089	11
epg-5	C56C10.12	0.915000683682749	0.994659621137089	17
C38D9.5	C38D9.5	0.915173761741102	0.994659621137089	7
osm-7	T05D4.4	0.915921253899996	0.994659621137089	9
srh-125	C18B10.8	0.917047989532255	0.994659621137089	7
lfi-1	ZC8.4	0.91776311587509	0.994659621137089	17
cft-1	C18C4.2	0.917868247782923	0.994659621137089	12
C06B8.7	C06B8.7	0.919128161478581	0.994659621137089	17
F56A8.1	F56A8.1	0.920517420755913	0.994659621137089	10
Y79H2A.3	Y79H2A.3	0.920715873527585	0.994659621137089	16
dep-1	F44G4.8	0.924289285490568	0.994659621137089	7
Y48E1C.1	Y48E1C.1	0.92564782157443	0.994659621137089	9
K03A11.4	K03A11.4	0.925755965521242	0.994659621137089	9
bet-2	F57C7.1	0.926435178421855	0.994659621137089	11
rgs-7	F56B6.2	0.926743618683693	0.994659621137089	9
Y47G6A.29	Y47G6A.29	0.928189327422551	0.994659621137089	7
Y67D2.2	Y67D2.2	0.928189327422551	0.994659621137089	7
F21C10.7	F21C10.7	0.928799265472132	0.994659621137089	12
mlk-1	K11D12.10	0.929093106642103	0.994659621137089	11
T07C4.10	T07C4.10	0.930099152683693	0.994659621137089	8
Y34B4A.10	Y34B4A.10	0.934482556956563	0.994659621137089	7
cdh-1	R10F2.1	0.936265871482036	0.994659621137089	17
twk-11	F20A1.7	0.936551077188212	0.994659621137089	12
clp-4	Y39A3CL.5	0.936552875234607	0.994659621137089	7
ocr-2	T09A12.3	0.936978543142385	0.994659621137089	8
frl-1	Y48G9A.4	0.938705159307599	0.994659621137089	8
toe-1	ZK430.1	0.938814394244944	0.994659621137089	9
T12A2.5	T12A2.5	0.938952610643532	0.994659621137089	9
rbg-2	T22C1.10	0.940882649613144	0.994659621137089	14
ppk-3	VF11C1L.1	0.941550205828454	0.994659621137089	8
ptp-3	C09D8.1	0.941577563795738	0.994659621137089	14
dyc-1	C33G3.1	0.944237364102152	0.994659621137089	9
daf-15	C10C5.6	0.944816167544068	0.994659621137089	9
F07C6.4	F07C6.4	0.945159167801006	0.994659621137089	9
C16C10.3	C16C10.3	0.945195636937346	0.994659621137089	9
pgp-8	T21E8.3	0.945226267018074	0.994659621137089	9
F28B4.3	F28B4.3	0.945318287924381	0.994659621137089	12
fcd-2	Y41E3.9	0.94601923142406	0.994659621137089	12
Y102A11A.3	Y102A11A.3	0.947102046337006	0.994659621137089	9
C13F10.4	C13F10.4	0.947361060585805	0.994659621137089	9
ZC376.6	ZC376.6	0.947372528120272	0.994659621137089	7
lgc-33	Y55F3BR.4	0.948097993716857	0.994659621137089	8
capg-2	F55C5.4	0.948389288870897	0.994659621137089	9
F52G3.3	F52G3.3	0.948733761687548	0.994659621137089	7
R06B10.2	R06B10.2	0.949307295720521	0.994659621137089	7
ced-1	Y47H9C.4	0.949384021117875	0.994659621137089	11
Y113G7A.13	Y113G7A.13	0.951465104330871	0.994659621137089	9
thoc-2	C16A3.8	0.952420217887258	0.994659621137089	7
Y64G10A.7	Y64G10A.7	0.953664672540444	0.994659621137089	14
F40H6.5	F40H6.5	0.954231211430938	0.994659621137089	13
K07E3.1	K07E3.1	0.955276703280489	0.994659621137089	10
chc-1	T20G5.1	0.955353867959349	0.994659621137089	11
npp-3	K12D12.2	0.95590999022438	0.994659621137089	10
pme-5	ZK1005.1	0.956044710444311	0.994659621137089	13
lea-1	K08H10.1	0.957135395201971	0.994659621137089	14
C28F5.4	C28F5.4	0.957470886846856	0.994659621137089	10
npp-6	F56A3.3	0.958290002104513	0.994659621137089	11
Y48G8AL.1	Y48G8AL.1	0.959322391556585	0.994659621137089	9
vab-8	K12F2.2	0.960364179858481	0.994659621137089	7
C34E11.2	C34E11.2	0.9604326985262	0.994659621137089	8
pac-1	C04D8.1	0.961891799531663	0.994659621137089	9
T16G1.9	T16G1.9	0.96232908390083	0.994659621137089	7
Y53C10A.10	Y53C10A.10	0.964503679596199	0.994659621137089	13
C08B11.3	C08B11.3	0.965879586459124	0.994659621137089	7
mrp-8	Y75B8A.26	0.967495264825722	0.994659621137089	7
pept-3	F56F4.5	0.967725325487388	0.994659621137089	8
F14E5.2	F14E5.2	0.96839891851506	0.994659621137089	11
rbf-1	F37A4.7	0.96891567508856	0.994659621137089	7
T28F2.7	T28F2.7	0.96891567508856	0.994659621137089	7
Y49F6A.1	Y49F6A.1	0.96891567508856	0.994659621137089	7
dpy-27	R13G10.1	0.969332148018768	0.994659621137089	9
cpna-2	B0228.4	0.96941209121265	0.994659621137089	54
F38B6.4	F38B6.4	0.970965895316661	0.994659621137089	10
chs-2	F48A11.1	0.971673173912252	0.994659621137089	14
ZK632.7	ZK632.7	0.97393628566414	0.994659621137089	7
C50B6.7	C50B6.7	0.974281935976993	0.994659621137089	8
tag-343	F43B10.2	0.974749296838129	0.994659621137089	9
F26C11.3	F26C11.3	0.975020157422342	0.994659621137089	14
ttll-5	C55A6.2	0.975785878188699	0.994659621137089	7
cam-1	C01G6.8	0.975820188714201	0.994659621137089	8
glh-2	C55B7.1	0.976007304817904	0.994659621137089	7
F31C3.2	F31C3.2	0.977039116875549	0.994659621137089	7
cdh-8	F18F11.3	0.978229478287724	0.994659621137089	9
unc-52	ZC101.2	0.979438172205908	0.994659621137089	28
nhl-1	F54G8.4	0.979806046103496	0.994659621137089	8
ZC123.1	ZC123.1	0.980764957953862	0.994659621137089	8
W05F2.4	W05F2.4	0.980994318679355	0.994659621137089	16
F16G10.11	F16G10.11	0.98166319751596	0.994659621137089	7
F36H2.3	F36H2.3	0.983217964394863	0.995356457782454	8
cid-1	K10D2.3	0.986664791094283	0.997625593284604	8
Y66D12A.14	Y66D12A.14	0.987606233382859	0.997625593284604	23
C53A5.5	C53A5.5	0.989116536406573	0.997625593284604	8
Y59A8B.6	Y59A8B.6	0.989727151447063	0.997625593284604	8
twk-2	T12C9.3	0.989849549105564	0.997625593284604	12
F45G2.2	F45G2.2	0.990673498557882	0.997625593284604	12
pgp-10	C54D1.1	0.9923824595548	0.998135208964657	12
lex-1	F11A10.1	0.99291847442303	0.998135208964657	10
T28F3.5	T28F3.5	0.994738936403958	0.998633137898924	10
nkat-3	R03A10.4	0.995153579927151	0.998633137898924	7
Y39B6A.43	Y39B6A.43	0.997241807767211	0.99884423486339	7
C05C8.8	C05C8.8	0.997924948372548	0.99884423486339	7
math-33	H19N07.2	0.998640281745118	0.99884423486339	13
T19D2.1	T19D2.1	0.99884423486339	0.99884423486339	12
